# Supplementary material for: Comparative Serum Challenges Show Divergent Patterns of Gene Expression and Open Chromatin in Human and Chimpanzee
Source: Genome Biol Evol. 2018 Mar 5;10(3):826–39. doi: 10.1093/gbe/evy041 (PMC5848805; doi:10.1093/gbe/evy041)
Supplement: Supplementary Data [file evy041_supp.zip]

Archive with 3 entries (3 files):
- Supplementary_figures.pdf
- Supplementary_Tables.xls
- supplementary_text.doc
