# Supplementary material for: Comparative Serum Challenges Show Divergent Patterns of Gene Expression and Open Chromatin in Human and Chimpanzee
Source: Genome Biol Evol. 2018 Mar 5;10(3):826–39. doi: 10.1093/gbe/evy041 (PMC5848805; doi:10.1093/gbe/evy041)
Supplement: Supplementary Data [file evy041_supp.zip › Supplementary_Tables.xls]

## Sheet: Table S1
Table S1. Coriell IDs for fibroblast cell lines.
Fibroblast cell lines
Coriell Line #	Species	Sex
AG09559	Human	Male
AG09605	Human	Male
AG10803	Human	Male
AG09975	Human	Male
PR00238	Chimpanzee	Male
S006007	Chimpanzee	Male
S008975	Chimpanzee	Male

## Sheet: Table S2
Table S2. ENCODE Accessions.
Type	legend ID	full ID	Accession	Description
fibroblast	EIR	ENCSR000EIR	ENCFF001UUQ	Skin
fibroblast	EIX	ENCSR000EIX	ENCFF001UUW	Skin
fibroblast	EMB	ENCSR000EMB	ENCFF001WDT	Skin; abdomen
fibroblast	EMO	ENCSR000EMO	ENCFF001WEZ	Skin
fibroblast	EPP	ENCSR000EPP	ENCFF001WRB	Foreskin
fibroblast	ENH	ENCSR000ENH	ENCFF001WHN	Cardiac
fibroblast	EOH	ENCSR000EOH	ENCFF001WLL	Pulmonary Artery
fibroblast	ENK	ENCSR000ENK	ENCFF001WHZ	Conjunctiva
fibroblast	ENW	ENCSR000ENW	ENCFF001WJV	Mammary Gland
fibroblast	EOR	ENCSR000EOR	ENCFF001WND	Villous Mesenchyme
cancer cell line	EIN	ENCSR000EIN	ENCFF001UUM	Skin Malignant Melanoma; COLO829
cancer cell line	EPV	ENCSR000EPV	ENCFF001WRZ	Skin Malignant Melanoma; RPMI-7951
cancer cell line	EJV	ENCSR000EJV	ENCFF001UVU	Hepatocellular Carcinoma; HepG2
cancer cell line	EKD	ENCSR000EKD	ENCFF001UWD	Hepatocellular Carcinoma; HuH-7
cancer cell line	EKT	ENCSR000EKT	ENCFF001UWU	Prostate Adenocarcinoma; LNCaP
cancer cell line	ENM	ENCSR000ENM	ENCFF001WIH	Large Intestine Carcinoma; HCT116
cancer cell line	ELW	ENCSR000ELW	ENCFF001WCZ	Lung Carcinoma; A549
cancer cell line	ENO	ENCSR000ENO	ENCFF001WIP	Cervical Carcinoma; HELA-S3
cancer cell line	EPT	ENCSR000EPT	ENCFF001WRR	Pancreatic Ductal Carcinoma; Panc1
cancer cell line	ELQ	ENCSR000ELQ	ENCFF001UXQ	Autonomic Ganglia Neuroblastoma; SK-N-SH
cancer cell line	EPY	ENCSR000EPY	ENCFF001WSP	Ewing's Sarcoma; SK-N-MC
cancer cell line	FDI	ENCSR000FDI	ENCFF338WKI	Soft Tissue Fibrosarcoma; HT1080
cancer cell line	NOE	ENCSR594NOE	ENCFF165WBH	Plasma Cell Myeloma; RPMI-8226
cancer cell line	ENU	ENCSR000ENU	ENCFF001WJN	Acute Myeloid Leukemia; HL-60
cancer cell line	EMN	ENCSR000EMN	ENCFF001WEX	Acute Myeloid Leukemia; CMK
hepatocyte	not included in figure	ENCSR000EJU	ENCFF001SOV	hepatocyte primary cell
pancreas	not included in figure	ENCSR228IKB	ENCFF415AVO	pancreas tissue
cerebellum	not included in figure	ENCSR000EIJ	ENCFF001UUI	cerebellum tissue

## Sheet: Table S3
Table S3. GSEA results from 12 gene sets in the comparison between T0 and T12 or T24 in human and chimpanzee.
Chimpanzee 0 to 12						Chimpanzee 0 to 24
Gene Set	Up-regulated time-point:	ES	NES	FDR q-val		Gene Set	Up-regulated time-point:	ES	NES	FDR q-val
CSRdn	C0	-0.654865	-1.49173	0.0922432		CSRdn	C0	-0.65877	-1.47111	0.0978044
CSRup	C12	0.665448	1.60631	0.0967078		CSRup	C24	0.737288	1.56013	0.0933063
GOcellMatrixAdh	C0	-0.347644	-0.923686	0.606		GOcellMatrixAdh	C0	-0.361163	-0.965935	0.586066
GOECM	C0	-0.39629	-1.07274	0.429423		GOECM	C0	-0.404826	-1.07525	0.420432
GOregCellAdh	C12	0.345645	0.925827	0.681909		GOregCellAdh	C24	0.304305	0.831816	0.90297
GOrespWound	C0	-0.221833	-0.893412	0.688492		GOrespWound	C0	-0.246685	-1.00728	0.394683
GOwoundHeal	C12	0.426852	1.3561	0.120155		GOwoundHeal	C24	0.423037	1.29757	0.324056
KEGGbasCellCar	C0	-0.359391	-0.924975	0.819915		KEGGbasCellCar	C0	-0.367303	-0.945815	0.513238
KEGGcellAdhMol	C0	-0.241162	-0.764245	0.782158		KEGGcellAdhMol	C24	0.22279	0.675881	1
KEGGfocAdh	C12	0.220564	0.704171	0.916667		KEGGfocAdh	C24	0.239844	0.712682	0.873267
KEGGpathCan	C12	0.214841	0.748252	1		KEGGpathCan	C24	0.27773	0.906363	0.528942
MIShcarFibUp	C0	-0.373738	-0.884809	0.671845		MIShcarFibUp	C0	-0.437422	-0.978371	0.50297
Human 0 to 12						Human 0 to 24
Gene Set	Up-regulated time-point:	ES	NES	FDR q-val		Gene Set	Up-regulated time-point:	ES	NES	FDR q-val
CSRdn	H0	-0.395263	-1.02213	0.46371		CSRdn	H0	-0.585664	-1.40523	0.118321
CSRup	H12	0.690204	1.71427	0.0189076		CSRup	H24	0.739684	1.70903	0.0161616
GOcellMatrixAdh	H12	0.438708	1.16538	0.343685		GOcellMatrixAdh	H24	0.332102	0.915884	0.628968
GOECM	H0	-0.299548	-0.843754	0.640873		GOECM	H0	-0.413227	-1.22496	0.222433
GOregCellAdh	H12	0.502417	1.39255	0.0819672		GOregCellAdh	H24	0.468591	1.17689	0.361446
GOrespWound	H12	0.299186	1.03305	0.384615		GOrespWound	H24	0.2822	0.886096	0.726891
GOwoundHeal	H12	0.445496	1.34191	0.110887		GOwoundHeal	H24	0.30401	0.818845	0.774193
KEGGbasCellCar	H12	0.303031	0.96002	0.594758		KEGGbasCellCar	H0	-0.328934	-1.09687	0.275424
KEGGcellAdhMol	H12	0.266817	0.863902	0.717899		KEGGcellAdhMol	H0	-0.242577	-0.759988	0.878906
KEGGfocAdh	H12	0.434795	1.3544	0.0199601		KEGGfocAdh	H24	0.383033	1.1581	0.296523
KEGGpathCan	H12	0.431566	1.35027	0.0450098		KEGGpathCan	H24	0.32254	1.05368	0.466258
MIShcarFibUp	H12	0.362616	0.934625	0.488934		MIShcarFibUp	H24	0.385435	0.875357	0.712446
ES: Enrichment Score
NES: Normalized Enrichment Score

## Sheet: Table S4
Table S4. Serum-specific enriched biological processes.
Human T12				Human T24				Chimpanzee T12				Chimpanzee T24
Term	Genes	p-value		Term	Genes	p-value		Term	Genes	p-value		Term	Genes	p-value
protein amino acid phosphorylation	18	0.0072		regulation of cell communication	26	0.0012		cell proliferation	15	0.023		mitotic sister chromatid segregation	10	1.6e-05
pharyngeal system development	3	0.012		regulation of signal transduction	22	0.0018		proximal/distal pattern formation	3	0.047		sister chromatid segregation	10	1.6e-05
cellular calcium ion homeostasis	8	0.02		protein phosphorylation	17	0.0063		anatomical structure morphogenesis	29	0.1		RNA processing	30	0.0004
di- tri-valent inorganic cation homeostasis	9	0.021		pharyngeal system development	3	0.01		anatomical structure formation involved in morphogenesis	11	0.12		cell cycle checkpoint	11	0.00041
calcium ion homeostasis	8	0.023		response to external stimulus	20	0.016		glycosaminoglycan metabolic process	4	0.12		nucleobase-containing compound metabolic process	136	0.00051
positive regulation of catalytic activity	13	0.025		response to hypoxia	6	0.017		lipid catabolic process	8	0.12		regulation of cell cycle process	14	0.00064
phosphorylation	18	0.026		response to oxygen levels	6	0.017		cellular biosynthetic process	66	0.13		RNA metabolic process	46	0.00074
cellular metal ion homeostasis	8	0.028		phosphorylation	17	0.022		embryonic organ development	7	0.14		DNA packaging	9	0.0014
metal ion homeostasis	8	0.032		protein modification process	26	0.024		response to inorganic substance	8	0.14		cellular macromolecule metabolic process	190	0.002
cellular cation homeostasis	9	0.034		positive regulation of catalytic activity	12	0.029		cell morphogenesis involved in neuron differentiation	8	0.15		cellular nitrogen compound metabolic process	140	0.002
regulation of cell death	18	0.034		activation of phospholipase C activity	4	0.031		embryo development	15	0.16		mitotic chromosome condensation	6	0.0022
regulation of programmed cell death	18	0.034		positive regulation of phospholipase activity	4	0.031		embryonic organ morphogenesis	6	0.16		nitrogen compound metabolic process	144	0.0023
post-translational protein modification	22	0.039		positive regulation of phospholipase C activity	4	0.031		cerebellum development	3	0.17		interphase of mitotic cell cycle	8	0.0046
activation of phospholipase C activity	4	0.04		regulation of phospholipase activity	4	0.031		nitrogen compound metabolic process	73	0.17		cellular metabolic process	229	0.0052
cellular ion homeostasis	11	0.04		macromolecule modification	26	0.032		pattern specification process	8	0.17		ribonucleoprotein complex biogenesis	12	0.0058
positive regulation of phospholipase C activity	4	0.04		regulation of catalytic activity	12	0.032		genitalia morphogenesis	2	0.18		RNA splicing via transesterification reactions	10	0.007
positive regulation of phospholipase activity	4	0.04		skeletal system morphogenesis	5	0.033		aminoglycan metabolic process	4	0.19		RNA splicing via transesterification reactions with bulged adenosine as nucleophile	10	0.007
regulation of phospholipase activity	4	0.04		di- tri-valent inorganic cation homeostasis	8	0.036		chordate embryonic development	10	0.2		mRNA splicing via spliceosome	10	0.007
cellular chemical homeostasis	11	0.043		positive regulation of lipase activity	4	0.038		ear morphogenesis	4	0.21		chromosome condensation	6	0.0099
regulation of MAP kinase activity	5	0.045		cellular calcium ion homeostasis	7	0.04		embryo development ending in birth or egg hatching	10	0.21		rRNA processing	8	0.011
regulation of signal transduction	19	0.045		embryonic morphogenesis	9	0.043		peptidyl-amino acid modification	7	0.23		macromolecule metabolic process	204	0.012
cellular homeostasis	12	0.047		phosphate-containing compound metabolic process	18	0.043		response to hypoxia	5	0.23		rRNA metabolic process	8	0.016
positive regulation of lipase activity	4	0.049		phosphorus metabolic process	18	0.043		response to oxygen levels	5	0.23		cytokinesis	6	0.017
cation homeostasis	9	0.052		calcium ion homeostasis	7	0.044		steroid metabolic process	7	0.23		ribosome biogenesis	9	0.018
ion homeostasis	11	0.053		response to antibiotic	3	0.045		cellular nitrogen compound metabolic process	69	0.24		cell proliferation	23	0.022
phosphate metabolic process	19	0.054		post-translational protein modification	20	0.05		cytokinesis	3	0.24		cellular process	357	0.022
phosphorus metabolic process	19	0.054		small GTPase mediated signal transduction	8	0.05		hair cycle	3	0.24		regulation of DNA metabolic process	10	0.023
regulation of apoptosis	17	0.059		cell communication	18	0.052		hair cycle process	3	0.24		macromolecular complex subunit organization	15	0.03
positive regulation of multicellular organismal process	8	0.061		cellular ion homeostasis	10	0.053		hair follicle development	3	0.24		signal transduction in response to DNA damage	8	0.031
protein modification process	26	0.067		cellular metal ion homeostasis	7	0.053		molting cycle	3	0.24		DNA-dependent DNA replication	5	0.033
regulation of catalytic activity	17	0.068		cellular cation homeostasis	8	0.054		molting cycle process	3	0.24		negative regulation of mitotic cell cycle	5	0.033
positive regulation of developmental process	9	0.07		cellular chemical homeostasis	10	0.056		nucleobase-containing compound metabolic process	65	0.24		metabolic process	260	0.034
positive regulation of molecular function	13	0.071		cellular homeostasis	11	0.057		nucleus organization	3	0.24		primary metabolic process	238	0.037
positive regulation of metabolic process	18	0.072		response to wounding	12	0.057		response to organic substance	18	0.24		regulation of mitotic metaphase/anaphase transition	4	0.038
reproduction	14	0.078		metal ion homeostasis	7	0.058						DNA integrity checkpoint	6	0.04
regulation of lipase activity	4	0.083		response to cytokine	5	0.058						blastocyst development	6	0.04
MACROMOLECULE MODIFICATION	26	0.087		regulation of heart contraction	4	0.066						RNA splicing	13	0.043
organ morphogenesis	13	0.088		regulation of lipase activity	4	0.066						negative regulation of cell cycle process	5	0.052
regulation of cell communication	21	0.09		ion homeostasis	10	0.067						regulation of cyclin-dependent protein kinase activity	5	0.052
positive regulation of cellular metabolic process	17	0.092		regulation of system process	10	0.067						regulation of mitotic nuclear division	7	0.055
neural crest cell migration	3	0.093		response to stress	27	0.069						regulation of nuclear division	7	0.055
transforming growth factor beta receptor signaling pathway	3	0.093		regulation of small GTPase mediated signal transduction	8	0.073						cellular response to stimulus	37	0.058
elevation of cytosolic calcium ion concentration	5	0.097		cation homeostasis	8	0.078						macromolecule biosynthetic process	100	0.058
REGULATION OF CYTOSOLIC CALCIUM ION CONCENTRATION	5	0.097		neural crest cell migration	3	0.078						cellular biosynthetic process	118	0.06
chemical homeostasis	12	0.099		positive regulation of molecular function	12	0.078						cellular component biogenesis	39	0.06
regulation of anatomical structure morphogenesis	7	0.099		transforming growth factor beta receptor signaling pathway	3	0.078						response to radiation	13	0.06
				positive regulation of cell differentiation	7	0.08						meiotic nuclear division	8	0.067
				regulation of cell differentiation	11	0.084						cellular macromolecule biosynthetic process	98	0.074
				regulation of kinase activity	8	0.084						mitotic cell cycle checkpoint	5	0.075
				regulation of molecular function	12	0.09						DNA unwinding involved in DNA replication	3	0.078
				protein metabolic process	39	0.092						G1 phase	3	0.078
				organ morphogenesis	12	0.094						G1 phase of mitotic cell cycle	3	0.078
				neural crest cell development	3	0.097						chromosome localization	3	0.078
				neural crest cell differentiation	3	0.097						establishment of chromosome localization	3	0.078
												metaphase plate congression	3	0.078
												mitotic metaphase plate congression	3	0.078
												traversing start control point of mitotic cell cycle	3	0.078
												microtubule-based process	14	0.082
												cell cycle arrest	8	0.083
												meiotic cell cycle	8	0.083
												growth	13	0.092
												DNA damage checkpoint	5	0.1
												cellular macromolecular complex assembly	11	0.1
												gene expression	99	0.1
												intrinsic apoptotic signaling pathway in response to DNA damage	5	0.1
												post-translational protein modification	45	0.1
												protein-DNA complex assembly	4	0.1
												regulation of chromosome organization	4	0.1
												spliceosomal snRNP assembly	4	0.1
												covalent chromatin modification	7	0.11
												nucleobase-containing compound transport	7	0.11
												tube morphogenesis	9	0.11
												RNA localization	6	0.12
												RNA transport	6	0.12
												establishment of RNA localization	6	0.12
												intrinsic apoptotic signaling pathway	6	0.12
												macromolecular complex assembly	26	0.12
												nucleic acid transport	6	0.12
												establishment of organelle localization	5	0.13
												mRNA transport	5	0.13
												DNA duplex unwinding	3	0.14
												DNA geometric change	3	0.14
												blastocyst growth	3	0.14
												phosphate-containing compound metabolic process	38	0.15
												phosphorus metabolic process	38	0.15
												posttranscriptional regulation of gene expression	10	0.15
												DNA recombination	7	0.16
												morphogenesis of an epithelium	7	0.16
												response to ionizing radiation	5	0.17
												macromolecular complex disassembly	4	0.19
												macromolecular complex disassembly	4	0.19
												negative regulation of DNA metabolic process	4	0.19
												nucleosome organization	4	0.19
												ribonucleoprotein complex assembly	4	0.19
												histone H4 acetylation	3	0.2
												regulation of the force of heart contraction	3	0.2
												hindbrain development	5	0.21
												histone modification	6	0.21
												intracellular receptor signaling pathway	5	0.21
												mRNA processing	13	0.22
												regulation of organelle organization	12	0.22
												DNA damage response signal transduction by p53 class mediator	4	0.24
												nucleus organization	4	0.24
												microtubule-based movement	7	0.25
												organelle localization	5	0.25
												regulation of DNA binding	7	0.25

## Sheet: Table S5
Table S5. Rates of synonymous and non-synonymous substitutions
ensembl_gene_id	external_gene_name	ptroglodytes_homolog_dn	ptroglodytes_homolog_ds	ratio dN/dS
ENSG00000119661	DNAL1	0.0141	0.0001	141
ENSG00000071203	MS4A12	0.0201	0.0002	100.5
ENSG00000204300	TMEM225	0.0298	0.0051	5.84314
ENSG00000166069	TMCO5A	0.0227	0.0043	5.27907
ENSG00000186364	NUDT17	0.0169	0.0033	5.12121
ENSG00000102796	DHRS12	0.0174	0.0034	5.11765
ENSG00000160049	DFFA	0.0165	0.0034	4.85294
ENSG00000185880	TRIM69	0.009	0.0021	4.28571
ENSG00000134470	IL15RA	0.0133	0.0035	3.8
ENSG00000135148	TRAFD1	0.0073	0.002	3.65
ENSG00000158301	GPRASP2	0.0043	0.0012	3.58333
ENSG00000204704	OR2W1	0.0124	0.0035	3.54286
ENSG00000167346	MMP26	0.0126	0.0036	3.5
ENSG00000125975	C20orf173	0.0197	0.0057	3.45614
ENSG00000180433	OR6K6	0.0114	0.0033	3.45455
ENSG00000182698	RESP18	0.0216	0.0064	3.375
ENSG00000180532	ZSCAN4	0.0081	0.0024	3.375
ENSG00000131059	BPIFA3	0.0143	0.0043	3.32558
ENSG00000167088	SNRPD1	0.0329	0.0101	3.25743
ENSG00000122223	CD244	0.0231	0.0071	3.25352
ENSG00000136866	ZFP37	0.0074	0.0023	3.21739
ENSG00000204703	OR2B3	0.0111	0.0035	3.17143
ENSG00000173226	IQCB1	0.0057	0.0018	3.16667
ENSG00000177879	AP3S1	0.0281	0.0089	3.1573
ENSG00000136881	BAAT	0.0082	0.0026	3.15385
ENSG00000198704	GPX6	0.0144	0.0046	3.13043
ENSG00000176742	OR51V1	0.0097	0.0031	3.12903
ENSG00000204538	PSORS1C2	0.0201	0.0065	3.09231
ENSG00000184293	CLECL1	0.0182	0.0059	3.08475
ENSG00000082175	PGR	0.0073	0.0024	3.04167
ENSG00000197403	OR6N1	0.0099	0.0033	3
ENSG00000186867	QRFPR	0.0087	0.0029	3
ENSG00000204644	ZFP57	0.0069	0.0023	3
ENSG00000113905	HRG	0.0175	0.0059	2.9661
ENSG00000135114	OASL	0.0073	0.0025	2.92
ENSG00000171121	KCNMB3	0.0108	0.0037	2.91892
ENSG00000104760	FGL1	0.0099	0.0034	2.91176
ENSG00000149516	MS4A3	0.0483	0.017	2.84118
ENSG00000047634	SCML1	0.038	0.0135	2.81481
ENSG00000099399	MAGEB2	0.0189	0.0068	2.77941
ENSG00000196704	AMZ2	0.0083	0.003	2.76667
ENSG00000170180	GYPA	0.0531	0.0192	2.76562
ENSG00000166263	STXBP4	0.0066	0.0024	2.75
ENSG00000042317	SPATA7	0.0104	0.0038	2.73684
ENSG00000167377	ZNF23	0.0046	0.0017	2.70588
ENSG00000253831	ETV3L	0.0091	0.0034	2.67647
ENSG00000168329	CX3CR1	0.0085	0.0032	2.65625
ENSG00000197734	C14orf178	0.0244	0.0092	2.65217
ENSG00000105398	SULT2A1	0.0103	0.0039	2.64103
ENSG00000183695	MRGPRX2	0.0171	0.0065	2.63077
ENSG00000132423	COQ3	0.0079	0.0031	2.54839
ENSG00000166411	IDH3A	0.0232	0.0093	2.49462
ENSG00000143954	REG3G	0.0167	0.0067	2.49254
ENSG00000169621	APLF	0.0112	0.0045	2.48889
ENSG00000008196	TFAP2B	0.0197	0.008	2.4625
ENSG00000143369	ECM1	0.0059	0.0024	2.45833
ENSG00000134697	GNL2	0.0034	0.0014	2.42857
ENSG00000181616	OR52H1	0.0262	0.0108	2.42593
ENSG00000125823	CSTL1	0.0177	0.0073	2.42466
ENSG00000188340	OR6N2	0.008	0.0033	2.42424
ENSG00000185862	EVI2B	0.0072	0.003	2.4
ENSG00000165181	C9orf84	0.0076	0.0032	2.375
ENSG00000186207	LCE5A	0.0186	0.0079	2.35443
ENSG00000124557	BTN1A1	0.0047	0.002	2.35
ENSG00000119915	ELOVL3	0.0132	0.0057	2.31579
ENSG00000164296	TIGD6	0.0048	0.0021	2.28571
ENSG00000204305	AGER	0.0059	0.0026	2.26923
ENSG00000177684	DEFB114	0.0413	0.0183	2.25683
ENSG00000177054	ZDHHC13	0.0045	0.002	2.25
ENSG00000113838	TBCCD1	0.0038	0.0017	2.23529
ENSG00000171611	PTCRA	0.0154	0.0069	2.23188
ENSG00000138036	DYNC2LI1	0.0089	0.004	2.225
ENSG00000145850	TIMD4	0.0131	0.0059	2.22034
ENSG00000108010	GLRX3	0.0062	0.0028	2.21429
ENSG00000147183	CPXCR1	0.0104	0.0047	2.21277
ENSG00000124251	TP53TG5	0.0095	0.0043	2.2093
ENSG00000107949	BCCIP	0.0086	0.0039	2.20513
ENSG00000189045	ANKDD1B	0.0046	0.0021	2.19048
ENSG00000181323	SPEM1	0.017	0.0078	2.17949
ENSG00000124193	SRSF6	0.0287	0.0132	2.17424
ENSG00000184210	DGAT2L6	0.0063	0.0029	2.17241
ENSG00000111339	ART4	0.0078	0.0036	2.16667
ENSG00000182973	CNOT10	0.0026	0.0012	2.16667
ENSG00000160298	C21orf58	0.0075	0.0035	2.14286
ENSG00000087074	PPP1R15A	0.0124	0.0058	2.13793
ENSG00000122025	FLT3	0.0049	0.0023	2.13043
ENSG00000101842	VSIG1	0.0049	0.0023	2.13043
ENSG00000101546	RBFA	0.007	0.0033	2.12121
ENSG00000184344	GDF3	0.0057	0.0027	2.11111
ENSG00000196329	GIMAP5	0.0079	0.0038	2.07895
ENSG00000124731	TREM1	0.0089	0.0043	2.06977
ENSG00000080819	CPOX	0.006	0.0029	2.06897
ENSG00000151552	QDPR	0.0099	0.0048	2.0625
ENSG00000120647	CCDC77	0.0041	0.002	2.05
ENSG00000197437	OR13G1	0.0084	0.0041	2.04878
ENSG00000161921	CXCL16	0.0151	0.0074	2.04054
ENSG00000157653	C9orf43	0.0103	0.0051	2.01961
ENSG00000144410	CPO	0.0064	0.0032	2
ENSG00000117697	NSL1	0.0072	0.0036	2
ENSG00000163810	TGM4	0.007	0.0035	2
ENSG00000165006	UBAP1	0.0042	0.0021	2
ENSG00000067533	RRP15	0.0071	0.0036	1.97222
ENSG00000163464	CXCR1	0.0197	0.01	1.97
ENSG00000189325	C6orf222	0.0098	0.005	1.96
ENSG00000183733	FIGLA	0.0092	0.0047	1.95745
ENSG00000111269	CREBL2	0.0199	0.0102	1.95098
ENSG00000167286	CD3D	0.0119	0.0061	1.95082
ENSG00000189299	FOXR2	0.0175	0.009	1.94444
ENSG00000171931	FBXW10	0.0198	0.0102	1.94118
ENSG00000104660	LEPROTL1	0.0295	0.0152	1.94079
ENSG00000103254	FAM173A	0.013	0.0067	1.9403
ENSG00000188629	ZNF177	0.0048	0.0025	1.92
ENSG00000105383	CD33	0.0186	0.0097	1.91753
ENSG00000158488	CD1E	0.0157	0.0082	1.91463
ENSG00000130948	HSD17B3	0.0065	0.0034	1.91176
ENSG00000173335	CST9	0.017	0.0089	1.91011
ENSG00000206536	OR5K3	0.0191	0.01	1.91
ENSG00000112186	CAP2	0.0042	0.0022	1.90909
ENSG00000244617	ASPRV1	0.0078	0.0041	1.90244
ENSG00000196812	ZSCAN16	0.0057	0.003	1.9
ENSG00000176244	ACBD7	0.0395	0.0208	1.89904
ENSG00000139344	AMDHD1	0.0055	0.0029	1.89655
ENSG00000172717	FAM71D	0.0143	0.0076	1.88158
ENSG00000100583	SAMD15	0.0126	0.0067	1.8806
ENSG00000170255	MRGPRX1	0.0199	0.0106	1.87736
ENSG00000102901	CENPT	0.0118	0.0063	1.87302
ENSG00000164399	IL3	0.011	0.0059	1.86441
ENSG00000142025	DMRTC2	0.0054	0.0029	1.86207
ENSG00000144182	LIPT1	0.0054	0.0029	1.86207
ENSG00000149054	ZNF215	0.0089	0.0048	1.85417
ENSG00000139055	ERP27	0.0135	0.0073	1.84932
ENSG00000110871	COQ5	0.0061	0.0033	1.84848
ENSG00000162592	CCDC27	0.0168	0.0091	1.84615
ENSG00000133997	MED6	0.0138	0.0075	1.84
ENSG00000138286	FAM149B1	0.0068	0.0037	1.83784
ENSG00000135346	CGA	0.0158	0.0086	1.83721
ENSG00000163827	LRRC2	0.0044	0.0024	1.83333
ENSG00000141295	SCRN2	0.0055	0.003	1.83333
ENSG00000173338	KCNK7	0.0064	0.0035	1.82857
ENSG00000158869	FCER1G	0.2564	0.1404	1.82621
ENSG00000197208	SLC22A4	0.0042	0.0023	1.82609
ENSG00000119965	C10orf88	0.0104	0.0057	1.82456
ENSG00000187860	CCDC157	0.0113	0.0062	1.82258
ENSG00000004534	RBM6	0.002	0.0011	1.81818
ENSG00000186814	ZSCAN30	0.004	0.0022	1.81818
ENSG00000155833	CYLC2	0.0235	0.013	1.80769
ENSG00000111860	CEP85L	0.0083	0.0046	1.80435
ENSG00000105617	LENG1	0.0146	0.0081	1.80247
ENSG00000145777	TSLP	0.0554	0.0308	1.7987
ENSG00000129158	SERGEF	0.0079	0.0044	1.79545
ENSG00000184698	OR51M1	0.0174	0.0097	1.79381
ENSG00000163793	DNAJC5G	0.0208	0.0116	1.7931
ENSG00000133808	MICALCL	0.0127	0.0071	1.78873
ENSG00000159140	SON	0.0066	0.0037	1.78378
ENSG00000130159	ECSIT	0.0062	0.0035	1.77143
ENSG00000159200	RCAN1	0.0154	0.0087	1.77011
ENSG00000205835	GMNC	0.0069	0.0039	1.76923
ENSG00000204979	MS4A13	0.0152	0.0086	1.76744
ENSG00000123576	ESX1	0.0852	0.0484	1.76033
ENSG00000084693	AGBL5	0.004	0.0023	1.73913
ENSG00000135222	CSN2	0.0071	0.0041	1.73171
ENSG00000113525	IL5	0.0675	0.039	1.73077
ENSG00000117748	RPA2	0.0282	0.0163	1.73006
ENSG00000196388	INCA1	0.0083	0.0048	1.72917
ENSG00000079101	CLUL1	0.0221	0.0128	1.72656
ENSG00000177873	ZNF619	0.01	0.0058	1.72414
ENSG00000213551	DNAJC9	0.0651	0.0378	1.72222
ENSG00000186376	ZNF75D	0.0031	0.0018	1.72222
ENSG00000186409	CCDC30	0.006	0.0035	1.71429
ENSG00000113303	BTNL8	0.0137	0.008	1.7125
ENSG00000204519	ZNF551	0.0058	0.0034	1.70588
ENSG00000169777	TAS2R1	0.0124	0.0073	1.69863
ENSG00000166246	C16orf71	0.0105	0.0062	1.69355
ENSG00000163110	PDLIM5	0.0088	0.0052	1.69231
ENSG00000137573	SULF1	0.013	0.0077	1.68831
ENSG00000197826	C4orf22	0.0091	0.0054	1.68519
ENSG00000136940	PDCL	0.0064	0.0038	1.68421
ENSG00000197261	C6orf141	0.0158	0.0094	1.68085
ENSG00000120210	INSL6	0.0105	0.0063	1.66667
ENSG00000131068	DEFB118	0.0156	0.0094	1.65957
ENSG00000185905	C16orf54	0.0086	0.0052	1.65385
ENSG00000138079	SLC3A1	0.0066	0.004	1.65
ENSG00000143815	LBR	0.0051	0.0031	1.64516
ENSG00000133739	LRRCC1	0.0051	0.0031	1.64516
ENSG00000214285	NPS	0.0217	0.0132	1.64394
ENSG00000159885	ZNF222	0.0031	0.0019	1.63158
ENSG00000159873	CCDC117	0.0137	0.0084	1.63095
ENSG00000178301	AQP11	0.007	0.0043	1.62791
ENSG00000029993	HMGB3	0.093	0.0572	1.62587
ENSG00000164188	RANBP3L	0.0052	0.0032	1.625
ENSG00000167987	VPS37C	0.0086	0.0053	1.62264
ENSG00000187912	CLEC17A	0.0073	0.0045	1.62222
ENSG00000182271	TMIGD1	0.006	0.0037	1.62162
ENSG00000134222	PSRC1	0.0047	0.0029	1.62069
ENSG00000204428	LY6G5C	0.0128	0.0079	1.62025
ENSG00000242252	BGLAP	0.1624	0.1004	1.61753
ENSG00000153560	UBP1	0.0029	0.0018	1.61111
ENSG00000146670	CDCA5	0.0291	0.0181	1.60773
ENSG00000178053	MLF1	0.0209	0.013	1.60769
ENSG00000152760	TCTEX1D1	0.0127	0.0079	1.60759
ENSG00000137225	CAPN11	0.0056	0.0035	1.6
ENSG00000163209	SPRR3	0.0176	0.011	1.6
ENSG00000121318	TAS2R10	0.0104	0.0065	1.6
ENSG00000104671	DCTN6	0.0315	0.0198	1.59091
ENSG00000111247	RAD51AP1	0.0176	0.0111	1.58559
ENSG00000165949	IFI27	0.013	0.0082	1.58537
ENSG00000112149	CD83	0.0076	0.0048	1.58333
ENSG00000159915	ZNF233	0.0057	0.0036	1.58333
ENSG00000148814	LRRC27	0.0213	0.0135	1.57778
ENSG00000233701	PRR23C	0.0085	0.0054	1.57407
ENSG00000155749	ALS2CR12	0.008	0.0051	1.56863
ENSG00000131746	TNS4	0.0058	0.0037	1.56757
ENSG00000104154	SLC30A4	0.0036	0.0023	1.56522
ENSG00000162771	FAM71A	0.0186	0.0119	1.56303
ENSG00000169217	CD2BP2	0.0075	0.0048	1.5625
ENSG00000124227	ANKRD60	0.0064	0.0041	1.56098
ENSG00000108306	FBXL20	0.0243	0.0156	1.55769
ENSG00000145220	LYAR	0.0169	0.0109	1.55046
ENSG00000160781	PAQR6	0.0054	0.0035	1.54286
ENSG00000102195	GPR50	0.0077	0.005	1.54
ENSG00000124787	RPP40	0.0103	0.0067	1.53731
ENSG00000145192	AHSG	0.0126	0.0082	1.53659
ENSG00000204175	GPRIN2	0.0149	0.0097	1.53608
ENSG00000146243	IRAK1BP1	0.0379	0.0247	1.53441
ENSG00000104267	CA2	0.0247	0.0161	1.53416
ENSG00000165046	LETM2	0.0069	0.0045	1.53333
ENSG00000114455	HHLA2	0.0101	0.0066	1.5303
ENSG00000244623	OR2AE1	0.0107	0.007	1.52857
ENSG00000128951	DUT	0.0136	0.0089	1.52809
ENSG00000270647	TAF15	0.0265	0.0174	1.52299
ENSG00000125869	LAMP5	0.0067	0.0044	1.52273
ENSG00000257446	ZNF878	0.0067	0.0044	1.52273
ENSG00000171209	CSN3	0.0085	0.0056	1.51786
ENSG00000078401	EDN1	0.0508	0.0335	1.51642
ENSG00000170542	SERPINB9	0.005	0.0033	1.51515
ENSG00000118785	SPP1	0.0109	0.0072	1.51389
ENSG00000205352	PRR13	0.0943	0.0624	1.51122
ENSG00000170788	DYDC1	0.05	0.0331	1.51057
ENSG00000167434	CA4	0.006	0.004	1.5
ENSG00000166947	EPB42	0.0078	0.0052	1.5
ENSG00000147381	MAGEA4	0.0129	0.0086	1.5
ENSG00000173838	2018-03-10	0.0087	0.0058	1.5
ENSG00000124429	POF1B	0.0057	0.0038	1.5
ENSG00000127947	PTPN12	0.0024	0.0016	1.5
ENSG00000069974	RAB27A	0.0069	0.0046	1.5
ENSG00000112394	SLC16A10	0.003	0.002	1.5
ENSG00000182853	VMO1	0.0093	0.0062	1.5
ENSG00000227057	WDR46	0.003	0.002	1.5
ENSG00000131126	TEX101	0.0115	0.0077	1.49351
ENSG00000215853	RPTN	0.0234	0.0157	1.49045
ENSG00000011523	CEP68	0.0155	0.0104	1.49038
ENSG00000203877	RIPPLY2	0.0119	0.008	1.4875
ENSG00000161911	TREML1	0.0049	0.0033	1.48485
ENSG00000214215	C12orf74	0.008	0.0054	1.48148
ENSG00000188315	C3orf62	0.0114	0.0077	1.48052
ENSG00000138028	CGREF1	0.0096	0.0065	1.47692
ENSG00000182902	SLC25A18	0.0059	0.004	1.475
ENSG00000178795	GDPD4	0.0599	0.0407	1.47174
ENSG00000179133	C10orf67	0.01	0.0068	1.47059
ENSG00000148541	FAM13C	0.0097	0.0066	1.4697
ENSG00000197532	OR6Y1	0.0152	0.0104	1.46154
ENSG00000163221	S100A12	0.013	0.0089	1.46067
ENSG00000115935	WIPF1	0.1121	0.0768	1.45964
ENSG00000130818	ZNF426	0.0054	0.0037	1.45946
ENSG00000006128	TAC1	0.0728	0.0499	1.45892
ENSG00000112077	RHAG	0.0083	0.0057	1.45614
ENSG00000169905	TOR1AIP2	0.0032	0.0022	1.45455
ENSG00000214787	MS4A4E	0.0443	0.0306	1.44771
ENSG00000175485	OR52W1	0.0094	0.0065	1.44615
ENSG00000186074	CD300LF	0.0173	0.012	1.44167
ENSG00000172673	THEMIS	0.0049	0.0034	1.44118
ENSG00000124568	SLC17A1	0.0072	0.005	1.44
ENSG00000133105	RXFP2	0.0056	0.0039	1.4359
ENSG00000161055	SCGB3A1	0.0211	0.0147	1.43537
ENSG00000182518	FAM104B	0.0678	0.0473	1.4334
ENSG00000131080	EDA2R	0.0106	0.0074	1.43243
ENSG00000152595	MEPE	0.0106	0.0074	1.43243
ENSG00000153347	FAM81B	0.0073	0.0051	1.43137
ENSG00000124260	MAGEA10	0.0083	0.0058	1.43103
ENSG00000075218	GTSE1	0.0123	0.0086	1.43023
ENSG00000156500	FAM122C	0.0077	0.0054	1.42593
ENSG00000214711	CAPN14	0.0054	0.0038	1.42105
ENSG00000109184	DCUN1D4	0.0054	0.0038	1.42105
ENSG00000160051	IQCC	0.0061	0.0043	1.4186
ENSG00000125787	GNRH2	0.1778	0.1256	1.41561
ENSG00000145088	EAF2	0.0455	0.0322	1.41304
ENSG00000162078	ZG16B	0.0089	0.0063	1.4127
ENSG00000169519	METTL15	0.0045	0.0032	1.40625
ENSG00000108187	PBLD	0.0052	0.0037	1.40541
ENSG00000124380	SNRNP27	0.0781	0.0556	1.40468
ENSG00000114107	CEP70	0.008	0.0057	1.40351
ENSG00000205126	ACCSL	0.0091	0.0065	1.4
ENSG00000168631	DPCR1	0.0305	0.0218	1.39908
ENSG00000243729	OR5V1	0.013	0.0093	1.39785
ENSG00000214226	C17orf67	0.0166	0.0119	1.39496
ENSG00000110011	DNAJC4	0.0237	0.017	1.39412
ENSG00000198783	ZNF830	0.0039	0.0028	1.39286
ENSG00000102181	CD99L2	0.0057	0.0041	1.39024
ENSG00000153446	C16orf89	0.0189	0.0136	1.38971
ENSG00000239388	ASB14	0.0025	0.0018	1.38889
ENSG00000147003	TMEM27	0.0322	0.0232	1.38793
ENSG00000197641	SERPINB13	0.0083	0.006	1.38333
ENSG00000104147	OIP5	0.0065	0.0047	1.38298
ENSG00000152766	ANKRD22	0.0214	0.0155	1.38065
ENSG00000174038	C9orf131	0.0124	0.009	1.37778
ENSG00000143578	CREB3L4	0.0037	0.0027	1.37037
ENSG00000125818	PSMF1	0.0067	0.0049	1.36735
ENSG00000072080	SPP2	0.0086	0.0063	1.36508
ENSG00000121314	TAS2R8	0.0049	0.0036	1.36111
ENSG00000118804	STBD1	0.0083	0.0061	1.36066
ENSG00000146070	PLA2G7	0.0034	0.0025	1.36
ENSG00000173464	RNASE11	0.0091	0.0067	1.35821
ENSG00000141255	SPATA22	0.011	0.0081	1.35802
ENSG00000150676	CCDC83	0.0065	0.0048	1.35417
ENSG00000141086	CTRL	0.0069	0.0051	1.35294
ENSG00000103642	LACTB	0.0027	0.002	1.35
ENSG00000205143	ARID3C	0.0035	0.0026	1.34615
ENSG00000104059	FAM189A1	0.0109	0.0081	1.34568
ENSG00000066294	CD84	0.0043	0.0032	1.34375
ENSG00000129646	QRICH2	0.0176	0.0131	1.34351
ENSG00000136997	MYC	0.0047	0.0035	1.34286
ENSG00000179833	SERTAD2	0.0047	0.0035	1.34286
ENSG00000106648	GALNTL5	0.0239	0.0178	1.3427
ENSG00000146373	RNF217	0.0067	0.005	1.34
ENSG00000076382	SPAG5	0.0083	0.0062	1.33871
ENSG00000112419	PHACTR2	0.0091	0.0068	1.33824
ENSG00000135778	NTPCR	0.0713	0.0533	1.33771
ENSG00000198483	ANKRD35	0.0088	0.0066	1.33333
ENSG00000204653	ASPDH	0.0052	0.0039	1.33333
ENSG00000108176	DNAJC12	0.02	0.015	1.33333
ENSG00000140030	GPR65	0.0044	0.0033	1.33333
ENSG00000154059	IMPACT	0.0056	0.0042	1.33333
ENSG00000139973	SYT16	0.0056	0.0042	1.33333
ENSG00000114491	UMPS	0.0092	0.0069	1.33333
ENSG00000171855	IFNB1	0.0142	0.0107	1.3271
ENSG00000152380	FAM151B	0.0065	0.0049	1.32653
ENSG00000007350	TKTL1	0.0753	0.0569	1.32337
ENSG00000101844	ATG4A	0.0037	0.0028	1.32143
ENSG00000169194	IL13	0.0103	0.0078	1.32051
ENSG00000164440	TXLNB	0.0095	0.0072	1.31944
ENSG00000137509	PRCP	0.0029	0.0022	1.31818
ENSG00000116885	OSCP1	0.0162	0.0123	1.31707
ENSG00000106617	PRKAG2	0.1216	0.0931	1.30612
ENSG00000188112	C6orf132	0.0099	0.0076	1.30263
ENSG00000115282	TTC31	0.0056	0.0043	1.30233
ENSG00000184012	TMPRSS2	0.0103	0.008	1.2875
ENSG00000161634	DCD	0.0121	0.0094	1.28723
ENSG00000173145	NOC3L	0.0018	0.0014	1.28571
ENSG00000171872	KLF17	0.0095	0.0074	1.28378
ENSG00000116260	QSOX1	0.0154	0.012	1.28333
ENSG00000134940	ACRV1	0.0123	0.0096	1.28125
ENSG00000177432	NAP1L5	0.1886	0.1472	1.28125
ENSG00000185899	TAS2R60	0.0128	0.01	1.28
ENSG00000166855	CLPX	0.0023	0.0018	1.27778
ENSG00000162174	ASRGL1	0.0083	0.0065	1.27692
ENSG00000178691	SUZ12	0.0079	0.0062	1.27419
ENSG00000123838	C4BPA	0.0164	0.0129	1.27132
ENSG00000158615	PPP1R15B	0.0061	0.0048	1.27083
ENSG00000183607	GKN2	0.0141	0.0111	1.27027
ENSG00000182816	KRTAP13-2	0.0146	0.0115	1.26957
ENSG00000160783	PMF1	0.0071	0.0056	1.26786
ENSG00000127366	TAS2R5	0.0161	0.0127	1.26772
ENSG00000158874	APOA2	0.0148	0.0117	1.26496
ENSG00000180138	CSNK1A1L	0.0043	0.0034	1.26471
ENSG00000163006	CCDC138	0.0048	0.0038	1.26316
ENSG00000117122	MFAP2	0.0082	0.0065	1.26154
ENSG00000214694	ARHGEF33	0.0029	0.0023	1.26087
ENSG00000162836	ACP6	0.0034	0.0027	1.25926
ENSG00000111231	GPN3	0.0034	0.0027	1.25926
ENSG00000173699	SPATA3	0.0209	0.0166	1.25904
ENSG00000143819	EPHX1	0.0039	0.0031	1.25806
ENSG00000162694	EXTL2	0.0044	0.0035	1.25714
ENSG00000206107	KRTAP27-1	0.0261	0.0208	1.25481
ENSG00000111676	ATN1	0.0252	0.0201	1.25373
ENSG00000103021	CCDC113	0.0085	0.0068	1.25
ENSG00000214212	C19orf38	0.0233	0.0187	1.24599
ENSG00000133773	CCDC59	0.0132	0.0106	1.24528
ENSG00000185664	PMEL	0.0061	0.0049	1.2449
ENSG00000105501	SIGLEC5	0.0183	0.0147	1.2449
ENSG00000188694	KRTAP24-1	0.0216	0.0174	1.24138
ENSG00000167535	CACNB3	0.0191	0.0154	1.24026
ENSG00000154803	FLCN	0.0031	0.0025	1.24
ENSG00000171757	LRRC34	0.0062	0.005	1.24
ENSG00000184394	OR4N5	0.0094	0.0076	1.23684
ENSG00000170965	PLAC1	0.0068	0.0055	1.23636
ENSG00000135540	NHSL1	0.0063	0.0051	1.23529
ENSG00000125459	MSTO1	0.0158	0.0128	1.23438
ENSG00000181938	GINS3	0.0069	0.0056	1.23214
ENSG00000106780	MEGF9	0.0048	0.0039	1.23077
ENSG00000007341	ST7L	0.0032	0.0026	1.23077
ENSG00000137831	UACA	0.0032	0.0026	1.23077
ENSG00000124688	MAD2L1BP	0.0308	0.0251	1.22709
ENSG00000153233	PTPRR	0.0038	0.0031	1.22581
ENSG00000241186	TDGF1	0.0076	0.0062	1.22581
ENSG00000164123	C4orf45	0.0136	0.0111	1.22523
ENSG00000171560	FGA	0.0137	0.0112	1.22321
ENSG00000108064	TFAM	0.1049	0.0859	1.22119
ENSG00000182993	C12orf60	0.0227	0.0186	1.22043
ENSG00000112964	GHR	0.005	0.0041	1.21951
ENSG00000140481	CCDC33	0.0128	0.0105	1.21905
ENSG00000173080	RXFP4	0.0039	0.0032	1.21875
ENSG00000185155	MIXL1	0.0062	0.0051	1.21569
ENSG00000177138	FAM9B	0.122	0.1006	1.21272
ENSG00000119004	CYP20A1	0.004	0.0033	1.21212
ENSG00000109911	ELP4	0.008	0.0066	1.21212
ENSG00000003402	CFLAR	0.0023	0.0019	1.21053
ENSG00000152926	ZNF117	0.0046	0.0038	1.21053
ENSG00000138279	ANXA7	0.0029	0.0024	1.20833
ENSG00000144741	SLC25A26	0.0093	0.0077	1.20779
ENSG00000134007	ADAM20	0.0047	0.0039	1.20513
ENSG00000135269	TES	0.01	0.0083	1.20482
ENSG00000169902	TPST1	0.0381	0.0317	1.20189
ENSG00000154640	BTG3	0.0048	0.004	1.2
ENSG00000198590	C3orf35	0.0168	0.014	1.2
ENSG00000113722	CDX1	0.0066	0.0055	1.2
ENSG00000132256	TRIM5	0.0109	0.0091	1.1978
ENSG00000179988	PSTK	0.1324	0.1106	1.19711
ENSG00000166049	PASD1	0.0183	0.0153	1.19608
ENSG00000180934	OR56A1	0.0055	0.0046	1.19565
ENSG00000187806	TMEM202	0.0159	0.0133	1.19549
ENSG00000171241	SHCBP1	0.0037	0.0031	1.19355
ENSG00000153498	SPACA7	0.0222	0.0186	1.19355
ENSG00000168769	TET2	0.0037	0.0031	1.19355
ENSG00000176200	OR4D11	0.0174	0.0146	1.19178
ENSG00000111701	APOBEC1	0.0075	0.0063	1.19048
ENSG00000171860	C3AR1	0.0075	0.0063	1.19048
ENSG00000170605	OR9K2	0.0075	0.0063	1.19048
ENSG00000096264	NCR2	0.0144	0.0121	1.19008
ENSG00000177324	BEND2	0.0138	0.0116	1.18966
ENSG00000113119	TMCO6	0.0044	0.0037	1.18919
ENSG00000186283	TOR3A	0.0044	0.0037	1.18919
ENSG00000214643	DEFB133	0.0185	0.0156	1.1859
ENSG00000123329	ARHGAP9	0.0319	0.0269	1.18587
ENSG00000109511	ANXA10	0.0078	0.0066	1.18182
ENSG00000109854	HTATIP2	0.0039	0.0033	1.18182
ENSG00000172938	MRGPRD	0.0132	0.0112	1.17857
ENSG00000143387	CTSK	0.0172	0.0146	1.17808
ENSG00000153789	FAM92B	0.0127	0.0108	1.17593
ENSG00000163155	LYSMD1	0.0047	0.004	1.175
ENSG00000127364	TAS2R4	0.0047	0.004	1.175
ENSG00000100225	FBXO7	0.0054	0.0046	1.17391
ENSG00000255833	TIFAB	0.0089	0.0076	1.17105
ENSG00000134321	RSAD2	0.0048	0.0041	1.17073
ENSG00000169660	HEXDC	0.0103	0.0088	1.17045
ENSG00000159516	SPRR2G	0.0103	0.0088	1.17045
ENSG00000187942	LDLRAD2	0.0117	0.01	1.17
ENSG00000156006	NAT2	0.0159	0.0136	1.16912
ENSG00000189127	ANKRD34B	0.0049	0.0042	1.16667
ENSG00000155367	PPM1J	0.0028	0.0024	1.16667
ENSG00000117602	RCAN3	0.0163	0.014	1.16429
ENSG00000161277	THAP8	0.0142	0.0122	1.16393
ENSG00000136449	MYCBPAP	0.0043	0.0037	1.16216
ENSG00000167139	TBC1D21	0.0043	0.0037	1.16216
ENSG00000204396	VWA7	0.0072	0.0062	1.16129
ENSG00000184601	C14orf180	0.0123	0.0106	1.16038
ENSG00000112706	IMPG1	0.0196	0.0169	1.15976
ENSG00000197181	PIWIL2	0.0051	0.0044	1.15909
ENSG00000188674	C2orf80	0.0073	0.0063	1.15873
ENSG00000131142	CCL25	0.0095	0.0082	1.15854
ENSG00000152672	CLEC4F	0.0171	0.0148	1.15541
ENSG00000106066	CPVL	0.0082	0.0071	1.15493
ENSG00000187772	LIN28B	0.0097	0.0084	1.15476
ENSG00000187997	C17orf99	0.0202	0.0175	1.15429
ENSG00000109084	TMEM97	0.0599	0.0519	1.15414
ENSG00000204403	CASP12	0.0105	0.0091	1.15385
ENSG00000150637	CD226	0.0075	0.0065	1.15385
ENSG00000135336	ORC3	0.003	0.0026	1.15385
ENSG00000187833	C2orf78	0.0128	0.0111	1.15315
ENSG00000140743	CDR2	0.0038	0.0033	1.15152
ENSG00000112576	CCND3	0.0084	0.0073	1.15068
ENSG00000188833	ENTPD8	0.0069	0.006	1.15
ENSG00000120889	TNFRSF10B	0.0146	0.0127	1.14961
ENSG00000173960	UBXN2A	0.0054	0.0047	1.14894
ENSG00000184162	NR2C2AP	0.0085	0.0074	1.14865
ENSG00000137074	APTX	0.0031	0.0027	1.14815
ENSG00000174586	ZNF497	0.0055	0.0048	1.14583
ENSG00000174721	FGFBP3	0.008	0.007	1.14286
ENSG00000124818	OPN5	0.004	0.0035	1.14286
ENSG00000090339	ICAM1	0.0233	0.0204	1.14216
ENSG00000254772	EEF1G	0.0073	0.0064	1.14062
ENSG00000160886	LY6K	0.0236	0.0207	1.1401
ENSG00000143536	CRNN	0.0057	0.005	1.14
ENSG00000135766	EGLN1	0.0041	0.0036	1.13889
ENSG00000102683	SGCG	0.0074	0.0065	1.13846
ENSG00000120656	TAF12	0.0066	0.0058	1.13793
ENSG00000181929	PRKAG1	0.0391	0.0344	1.13663
ENSG00000177291	GJD4	0.0151	0.0133	1.13534
ENSG00000132357	CARD6	0.0084	0.0074	1.13514
ENSG00000203995	ZYG11A	0.0034	0.003	1.13333
ENSG00000177030	DEAF1	0.0625	0.0555	1.12613
ENSG00000174236	REP15	0.0045	0.004	1.125
ENSG00000196584	XRCC2	0.0191	0.017	1.12353
ENSG00000099256	PRTFDC1	0.0839	0.0747	1.12316
ENSG00000132199	ENOSF1	0.0486	0.0433	1.1224
ENSG00000163126	ANKRD23	0.0046	0.0041	1.12195
ENSG00000167600	CYP2S1	0.0028	0.0025	1.12
ENSG00000121903	ZSCAN20	0.0047	0.0042	1.11905
ENSG00000117475	BLZF1	0.0113	0.0101	1.11881
ENSG00000151704	KCNJ1	0.0226	0.0202	1.11881
ENSG00000164181	ELOVL7	0.0038	0.0034	1.11765
ENSG00000144671	SLC22A14	0.0144	0.0129	1.11628
ENSG00000196586	MYO6	0.0078	0.007	1.11429
ENSG00000111237	VPS29	0.0049	0.0044	1.11364
ENSG00000131848	ZSCAN5A	0.0049	0.0044	1.11364
ENSG00000124157	SEMG2	0.0206	0.0185	1.11351
ENSG00000278318	ZNF229	0.0149	0.0134	1.11194
ENSG00000214029	ZNF891	0.0051	0.0046	1.1087
ENSG00000118292	C1orf54	0.0082	0.0074	1.10811
ENSG00000137709	POU2F3	0.0113	0.0102	1.10784
ENSG00000172671	ZFAND4	0.0072	0.0065	1.10769
ENSG00000187116	LILRA5	0.0178	0.0161	1.10559
ENSG00000198542	ITGBL1	0.0021	0.0019	1.10526
ENSG00000085465	OVGP1	0.0074	0.0067	1.10448
ENSG00000174429	ABRA	0.0064	0.0058	1.10345
ENSG00000163565	IFI16	0.0076	0.0069	1.10145
ENSG00000180745	CLRN3	0.0109	0.0099	1.10101
ENSG00000100219	XBP1	0.3103	0.2824	1.0988
ENSG00000165406	2018-03-08	0.0079	0.0072	1.09722
ENSG00000178279	TNP2	0.0254	0.0232	1.09483
ENSG00000137075	RNF38	0.0081	0.0074	1.09459
ENSG00000137757	CASP5	0.0093	0.0085	1.09412
ENSG00000105954	NPVF	0.007	0.0064	1.09375
ENSG00000179941	BBS10	0.0024	0.0022	1.09091
ENSG00000204442	FAM155A	0.0084	0.0077	1.09091
ENSG00000137270	GCM1	0.0024	0.0022	1.09091
ENSG00000159763	PIP	0.0169	0.0155	1.09032
ENSG00000153113	CAST	0.0097	0.0089	1.08989
ENSG00000115310	RTN4	0.0073	0.0067	1.08955
ENSG00000175575	PAAF1	0.1136	0.1043	1.08917
ENSG00000176029	C11orf16	0.0175	0.0161	1.08696
ENSG00000110315	RNF141	0.015	0.0138	1.08696
ENSG00000258083	OR9A4	0.0088	0.0081	1.08642
ENSG00000158553	POM121L2	0.0176	0.0162	1.08642
ENSG00000072135	PTPN18	0.0076	0.007	1.08571
ENSG00000131236	CAP1	0.0102	0.0094	1.08511
ENSG00000108349	CASC3	0.169	0.1558	1.08472
ENSG00000105997	HOXA3	0.0039	0.0036	1.08333
ENSG00000122481	RWDD3	0.0091	0.0084	1.08333
ENSG00000182521	TBPL2	0.0065	0.006	1.08333
ENSG00000161609	CCDC155	0.0093	0.0086	1.0814
ENSG00000141349	G6PC3	0.004	0.0037	1.08108
ENSG00000123600	METTL8	0.004	0.0037	1.08108
ENSG00000163421	PROK2	0.008	0.0074	1.08108
ENSG00000155307	SAMSN1	0.0109	0.0101	1.07921
ENSG00000041880	PARP3	0.0194	0.018	1.07778
ENSG00000136450	SRSF1	0.0042	0.0039	1.07692
ENSG00000120705	ETF1	0.0239	0.0222	1.07658
ENSG00000105939	ZC3HAV1	0.0127	0.0118	1.07627
ENSG00000181092	ADIPOQ	0.0043	0.004	1.075
ENSG00000164309	CMYA5	0.0072	0.0067	1.07463
ENSG00000119608	PROX2	0.013	0.0121	1.07438
ENSG00000149636	DSN1	0.0029	0.0027	1.07407
ENSG00000073605	GSDMB	0.0058	0.0054	1.07407
ENSG00000085662	AKR1B1	0.0044	0.0041	1.07317
ENSG00000173627	APOBEC4	0.0075	0.007	1.07143
ENSG00000206549	PRSS50	0.0045	0.0042	1.07143
ENSG00000205085	FAM71F2	0.0092	0.0086	1.06977
ENSG00000110777	POU2AF1	0.0191	0.0179	1.06704
ENSG00000088756	ARHGAP28	0.0048	0.0045	1.06667
ENSG00000188761	BCL2L15	0.0065	0.0061	1.06557
ENSG00000183273	CCDC60	0.005	0.0047	1.06383
ENSG00000185873	TMPRSS11B	0.0067	0.0063	1.06349
ENSG00000114529	C3orf52	0.3697	0.3479	1.06266
ENSG00000103540	CCP110	0.0068	0.0064	1.0625
ENSG00000198105	ZNF248	0.0035	0.0033	1.06061
ENSG00000110442	COMMD9	0.0053	0.005	1.06
ENSG00000184719	RNLS	0.0071	0.0067	1.0597
ENSG00000106070	GRB10	0.0018	0.0017	1.05882
ENSG00000121931	LRIF1	0.0018	0.0017	1.05882
ENSG00000170860	LSM3	0.0417	0.0394	1.05838
ENSG00000278023	RDM1	0.0073	0.0069	1.05797
ENSG00000116819	TFAP2E	0.0238	0.0225	1.05778
ENSG00000204279	PAGE3	0.0092	0.0087	1.05747
ENSG00000153283	CD96	0.0131	0.0124	1.05645
ENSG00000142748	FCN3	0.0131	0.0124	1.05645
ENSG00000177984	LCN15	0.0114	0.0108	1.05556
ENSG00000131791	PRKAB2	0.0038	0.0036	1.05556
ENSG00000167220	HDHD2	0.004	0.0038	1.05263
ENSG00000162723	SLAMF9	0.0182	0.0173	1.05202
ENSG00000107821	KAZALD1	0.0102	0.0097	1.05155
ENSG00000180773	SLC36A4	0.0348	0.0331	1.05136
ENSG00000137070	IL11RA	0.0082	0.0078	1.05128
ENSG00000089199	CHGB	0.0085	0.0081	1.04938
ENSG00000123485	HJURP	0.0195	0.0186	1.04839
ENSG00000135828	RNASEL	0.013	0.0124	1.04839
ENSG00000165682	CLEC1B	0.02	0.0191	1.04712
ENSG00000134748	PRPF38A	0.078	0.0745	1.04698
ENSG00000241127	YAE1D1	0.0045	0.0043	1.04651
ENSG00000108423	TUBD1	0.0023	0.0022	1.04545
ENSG00000080200	CRYBG3	0.007	0.0067	1.04478
ENSG00000275722	LYZL6	0.007	0.0067	1.04478
ENSG00000167925	GHDC	0.0071	0.0068	1.04412
ENSG00000173702	MUC13	0.0098	0.0094	1.04255
ENSG00000134668	SPOCD1	0.0076	0.0073	1.0411
ENSG00000143971	ETAA1	0.0127	0.0122	1.04098
ENSG00000183963	SMTN	0.0051	0.0049	1.04082
ENSG00000118729	CASQ2	0.0236	0.0227	1.03965
ENSG00000122304	PRM2	0.0272	0.0262	1.03817
ENSG00000162739	SLAMF6	0.0136	0.0131	1.03817
ENSG00000240563	L1TD1	0.0386	0.0372	1.03763
ENSG00000056736	IL17RB	0.0111	0.0107	1.03738
ENSG00000157036	EXOG	0.0028	0.0027	1.03704
ENSG00000136014	USP44	0.0058	0.0056	1.03571
ENSG00000125863	MKKS	0.006	0.0058	1.03448
ENSG00000176293	ZNF135	0.006	0.0058	1.03448
ENSG00000088766	CRLS1	0.1117	0.1081	1.0333
ENSG00000151164	RAD9B	0.0032	0.0031	1.03226
ENSG00000171174	RBKS	0.0032	0.0031	1.03226
ENSG00000144306	SCRN3	0.0032	0.0031	1.03226
ENSG00000168062	BATF2	0.01	0.0097	1.03093
ENSG00000154001	PPP2R5E	0.057	0.0553	1.03074
ENSG00000145020	AMT	0.0034	0.0033	1.0303
ENSG00000088782	DEFB127	0.0102	0.0099	1.0303
ENSG00000131467	PSME3	0.0342	0.0332	1.03012
ENSG00000105202	FBL	0.0069	0.0067	1.02985
ENSG00000176927	EFCAB5	0.007	0.0068	1.02941
ENSG00000214113	LYRM4	0.0105	0.0102	1.02941
ENSG00000110203	FOLR3	0.0071	0.0069	1.02899
ENSG00000188991	SLC15A5	0.0107	0.0104	1.02885
ENSG00000095787	WAC	0.0148	0.0144	1.02778
ENSG00000177565	TBL1XR1	0.0039	0.0038	1.02632
ENSG00000188282	RUFY4	0.0079	0.0077	1.02597
ENSG00000139610	CELA1	0.016	0.0156	1.02564
ENSG00000221994	ZNF630	0.0121	0.0118	1.02542
ENSG00000153975	ZUFSP	0.0041	0.004	1.025
ENSG00000273111	LYPD4	0.0084	0.0082	1.02439
ENSG00000174059	CD34	0.0189	0.0185	1.02162
ENSG00000149554	CHEK1	0.0049	0.0048	1.02083
ENSG00000196660	SLC30A10	0.0056	0.0055	1.01818
ENSG00000111981	ULBP1	0.0056	0.0055	1.01818
ENSG00000095209	TMEM38B	0.0384	0.0378	1.01587
ENSG00000158793	NIT1	0.0073	0.0072	1.01389
ENSG00000251192	ZNF674	0.0073	0.0072	1.01389
ENSG00000176769	TCERG1L	0.0373	0.0368	1.01359
ENSG00000108828	VAT1	0.0078	0.0077	1.01299
ENSG00000132016	C19orf57	0.008	0.0079	1.01266
ENSG00000102359	SRPX2	0.0402	0.0397	1.01259
ENSG00000123496	IL13RA2	0.0162	0.016	1.0125
ENSG00000167985	SDHAF2	0.0082	0.0081	1.01235
ENSG00000120498	TEX11	0.0086	0.0085	1.01176
ENSG00000107902	LHPP	0.0873	0.0863	1.01159
ENSG00000161649	CD300LG	0.0103	0.0102	1.0098
ENSG00000166091	CMTM5	0.1274	0.1263	1.00871
ENSG00000134588	USP26	0.0123	0.0122	1.0082
ENSG00000197520	FAM177B	0.0197	0.0196	1.0051
ENSG00000173209	AHSA2	3.2652	3.2607	1.00138
ENSG00000177917	ARL6IP6	0.0045	0.0045	1
ENSG00000162598	C1orf87	0.0037	0.0037	1
ENSG00000180376	CCDC66	0.0056	0.0056	1
ENSG00000145244	CORIN	0.0055	0.0055	1
ENSG00000163840	DTX3L	0.0041	0.0041	1
ENSG00000140254	DUOXA1	0.014	0.014	1
ENSG00000143452	HORMAD1	0.0059	0.0059	1
ENSG00000171004	HS6ST2	0.0026	0.0026	1
ENSG00000184619	KRBA2	0.0076	0.0076	1
ENSG00000131981	LGALS3	0.0095	0.0095	1
ENSG00000120539	MASTL	0.0031	0.0031	1
ENSG00000114115	RBP1	0.007	0.007	1
ENSG00000106304	SPAM1	0.0047	0.0047	1
ENSG00000163071	SPATA18	0.0101	0.0101	1
ENSG00000221937	TAS2R40	0.0032	0.0032	1
ENSG00000171204	TMEM126B	0.0059	0.0059	1
ENSG00000166575	TMEM135	0.0022	0.0022	1
ENSG00000161551	ZNF577	0.0104	0.0104	1
ENSG00000137727	ARHGAP20	0.0271	0.0272	0.996324
ENSG00000163481	RNF25	0.0285	0.0287	0.993031
ENSG00000196476	C20orf96	0.014	0.0141	0.992908
ENSG00000148925	BTBD10	0.0436	0.044	0.990909
ENSG00000143569	UBAP2L	0.0311	0.0314	0.990446
ENSG00000180347	CCDC129	0.0102	0.0103	0.990291
ENSG00000179580	RNF151	0.0195	0.0197	0.989848
ENSG00000198157	HMGN5	0.0095	0.0096	0.989583
ENSG00000180481	GLIPR1L2	0.0088	0.0089	0.988764
ENSG00000159905	ZNF221	0.0162	0.0164	0.987805
ENSG00000204923	FBXO48	0.0064	0.0065	0.984615
ENSG00000171804	WDR87	0.0064	0.0065	0.984615
ENSG00000157502	MUM1L1	0.0063	0.0064	0.984375
ENSG00000147697	GSDMC	0.006	0.0061	0.983607
ENSG00000256453	DND1	0.0268	0.0273	0.981685
ENSG00000102021	LUZP4	0.0153	0.0156	0.980769
ENSG00000159884	CCDC107	0.0144	0.0147	0.979592
ENSG00000173230	GOLGB1	0.0048	0.0049	0.979592
ENSG00000179933	C14orf119	0.1225	0.1251	0.979217
ENSG00000153230	OR14K1	0.0141	0.0144	0.979167
ENSG00000136697	IL1F10	0.0089	0.0091	0.978022
ENSG00000104361	NIPAL2	0.0089	0.0091	0.978022
ENSG00000132275	RRP8	0.0044	0.0045	0.977778
ENSG00000116830	TTF2	0.0043	0.0044	0.977273
ENSG00000159445	THEM4	0.0127	0.013	0.976923
ENSG00000189099	PRSS48	0.0082	0.0084	0.97619
ENSG00000145428	RNF175	0.0041	0.0042	0.97619
ENSG00000140009	ESR2	0.0038	0.0039	0.974359
ENSG00000156253	RWDD2B	0.0074	0.0076	0.973684
ENSG00000100445	SDR39U1	0.2735	0.281	0.97331
ENSG00000171133	OR2K2	0.0107	0.011	0.972727
ENSG00000116353	MECR	0.0034	0.0035	0.971429
ENSG00000107929	LARP4B	0.0506	0.0522	0.969349
ENSG00000186190	BPIFB3	0.0093	0.0096	0.96875
ENSG00000203666	EFCAB2	0.0848	0.0876	0.968037
ENSG00000197213	ZSCAN5B	0.0212	0.0219	0.968037
ENSG00000068615	REEP1	0.0467	0.0483	0.966874
ENSG00000109743	BST1	0.017	0.0176	0.965909
ENSG00000170469	SPATA24	0.1682	0.1743	0.965003
ENSG00000163346	PBXIP1	0.0082	0.0085	0.964706
ENSG00000000457	SCYL3	0.0054	0.0056	0.964286
ENSG00000073737	DHRS9	0.0053	0.0055	0.963636
ENSG00000089048	ESF1	0.0105	0.0109	0.963303
ENSG00000146678	IGFBP1	0.0052	0.0054	0.962963
ENSG00000078804	TP53INP2	0.0077	0.008	0.9625
ENSG00000123444	KBTBD4	0.0101	0.0105	0.961905
ENSG00000174460	ZCCHC12	0.0025	0.0026	0.961538
ENSG00000253309	SERPINE3	0.0072	0.0075	0.96
ENSG00000144130	NT5DC4	0.0118	0.0123	0.95935
ENSG00000151470	C4orf33	0.0117	0.0122	0.959016
ENSG00000180098	TRNAU1AP	0.1414	0.1476	0.957995
ENSG00000147316	MCPH1	0.0203	0.0212	0.957547
ENSG00000261857	MIA	0.0421	0.044	0.956818
ENSG00000155249	OR4K1	0.0155	0.0162	0.95679
ENSG00000244274	DBNDD2	0.0128	0.0134	0.955224
ENSG00000233198	RNF224	0.0085	0.0089	0.955056
ENSG00000132688	NES	0.0063	0.0066	0.954545
ENSG00000139636	LMBR1L	0.0021	0.0022	0.954545
ENSG00000197619	ZNF615	0.0081	0.0085	0.952941
ENSG00000139865	TTC6	0.0821	0.0862	0.952436
ENSG00000120334	CENPL	0.006	0.0063	0.952381
ENSG00000110077	MS4A6A	0.036	0.0378	0.952381
ENSG00000075234	TTC38	0.0079	0.0083	0.951807
ENSG00000133962	CATSPERB	0.0059	0.0062	0.951613
ENSG00000112984	KIF20A	0.0019	0.002	0.95
ENSG00000134042	MRO	0.1159	0.122	0.95
ENSG00000102043	MTMR8	0.0019	0.002	0.95
ENSG00000172399	MYOZ2	0.0038	0.004	0.95
ENSG00000166197	NOLC1	0.0076	0.008	0.95
ENSG00000215910	C1orf167	0.0187	0.0197	0.949239
ENSG00000130528	HRC	0.0221	0.0233	0.948498
ENSG00000162814	SPATA17	0.0055	0.0058	0.948276
ENSG00000122786	CALD1	0.0036	0.0038	0.947368
ENSG00000123610	TNFAIP6	0.0036	0.0038	0.947368
ENSG00000204296	C6orf10	0.1126	0.1189	0.947014
ENSG00000168004	HRASLS5	0.0125	0.0132	0.94697
ENSG00000112531	QKI	0.0088	0.0093	0.946237
ENSG00000133055	MYBPH	0.0085	0.009	0.944444
ENSG00000164494	PDSS2	0.005	0.0053	0.943396
ENSG00000148688	RPP30	0.0031	0.0033	0.939394
ENSG00000186583	SPATC1	0.0154	0.0164	0.939024
ENSG00000182923	CEP63	0.0046	0.0049	0.938776
ENSG00000140265	ZSCAN29	0.0046	0.0049	0.938776
ENSG00000103876	FAH	0.0527	0.0562	0.937722
ENSG00000128335	APOL2	0.022	0.0235	0.93617
ENSG00000166143	PPP1R14D	0.0203	0.0217	0.935484
ENSG00000162755	KLHDC9	0.1517	0.1624	0.934113
ENSG00000104998	IL27RA	0.1072	0.115	0.932174
ENSG00000183530	PRR14L	0.0067	0.0072	0.930556
ENSG00000162543	UBXN10	0.0107	0.0115	0.930435
ENSG00000137948	BRDT	0.0066	0.0071	0.929577
ENSG00000115350	POLE4	0.0145	0.0156	0.929487
ENSG00000178125	PPP1R42	0.0613	0.066	0.928788
ENSG00000177947	ODF3	0.0052	0.0056	0.928571
ENSG00000139974	SLC38A6	0.0064	0.0069	0.927536
ENSG00000042429	MED17	0.1254	0.1352	0.927515
ENSG00000143797	MBOAT2	0.0038	0.0041	0.926829
ENSG00000276644	DACH1	0.0416	0.0449	0.926503
ENSG00000167916	KRT24	0.0113	0.0122	0.92623
ENSG00000073331	ALPK1	0.0072	0.0078	0.923077
ENSG00000187187	ZNF546	0.0048	0.0052	0.923077
ENSG00000205359	SLCO6A1	0.0083	0.009	0.922222
ENSG00000163374	YY1AP1	0.0759	0.0824	0.921117
ENSG00000146416	AIG1	0.0373	0.0405	0.920988
ENSG00000139737	SLAIN1	0.0544	0.0591	0.920474
ENSG00000204257	HLA-DMA	0.0831	0.0903	0.920266
ENSG00000078487	ZCWPW1	0.0046	0.005	0.92
ENSG00000170419	VSTM2A	0.1118	0.1216	0.919408
ENSG00000163516	ANKZF1	0.0123	0.0134	0.91791
ENSG00000100764	PSMC1	0.0829	0.0904	0.917035
ENSG00000104901	DKKL1	0.0055	0.006	0.916667
ENSG00000090376	IRAK3	0.0033	0.0036	0.916667
ENSG00000162614	NEXN	0.0033	0.0036	0.916667
ENSG00000175556	LONRF3	0.0043	0.0047	0.914894
ENSG00000204183	GDF5OS	0.0053	0.0058	0.913793
ENSG00000126787	DLGAP5	0.0074	0.0081	0.91358
ENSG00000249481	SPATS1	0.0211	0.0231	0.91342
ENSG00000140319	SRP14	0.0072	0.0079	0.911392
ENSG00000185056	C5orf47	0.0308	0.0338	0.911243
ENSG00000166455	C16orf46	0.0215	0.0236	0.911017
ENSG00000139624	CERS5	0.0051	0.0056	0.910714
ENSG00000204619	PPP1R11	0.0608	0.0668	0.91018
ENSG00000145734	BDP1	0.008	0.0088	0.909091
ENSG00000120709	FAM53C	0.005	0.0055	0.909091
ENSG00000205078	SYCE1L	0.011	0.0121	0.909091
ENSG00000204977	TRIM13	0.004	0.0044	0.909091
ENSG00000143952	VPS54	0.002	0.0022	0.909091
ENSG00000048540	LMO3	0.1072	0.1181	0.907705
ENSG00000145309	CABS1	0.0059	0.0065	0.907692
ENSG00000172215	CXCR6	0.0029	0.0032	0.90625
ENSG00000123179	EBPL	0.0048	0.0053	0.90566
ENSG00000171533	MAP6	0.0048	0.0053	0.90566
ENSG00000151929	BAG3	0.0057	0.0063	0.904762
ENSG00000158769	F11R	0.0339	0.0375	0.904
ENSG00000145029	NICN1	0.0047	0.0052	0.903846
ENSG00000168938	PPIC	0.0094	0.0104	0.903846
ENSG00000125409	TEKT3	0.0047	0.0052	0.903846
ENSG00000182179	UBA7	0.0075	0.0083	0.903614
ENSG00000132274	TRIM22	0.0046	0.0051	0.901961
ENSG00000115526	CHST10	0.0055	0.0061	0.901639
ENSG00000197057	DTHD1	0.011	0.0122	0.901639
ENSG00000065621	GSTO2	0.0081	0.009	0.9
ENSG00000123352	SPATS2	0.0036	0.004	0.9
ENSG00000138068	SULT6B1	0.0125	0.0139	0.899281
ENSG00000163515	RETNLB	0.0089	0.0099	0.89899
ENSG00000163138	PACRGL	0.0053	0.0059	0.898305
ENSG00000179399	GPC5	0.0086	0.0096	0.895833
ENSG00000168118	RAB4A	0.0404	0.0452	0.893805
ENSG00000063015	SEZ6	0.0033	0.0037	0.891892
ENSG00000112539	C6orf118	0.0361	0.0405	0.891358
ENSG00000164022	AIMP1	0.0041	0.0046	0.891304
ENSG00000212126	TAS2R50	0.0123	0.0138	0.891304
ENSG00000164114	MAP9	0.0049	0.0055	0.890909
ENSG00000111666	CHPT1	0.0065	0.0073	0.890411
ENSG00000113520	IL4	0.0065	0.0073	0.890411
ENSG00000183011	NAA38	0.17	0.191	0.890052
ENSG00000189157	FAM47E	0.0297	0.0334	0.889222
ENSG00000006837	CDKL3	0.0016	0.0018	0.888889
ENSG00000163710	PCOLCE2	0.0184	0.0207	0.888889
ENSG00000213999	MEF2B	0.0135	0.0152	0.888158
ENSG00000154920	EME1	0.0127	0.0143	0.888112
ENSG00000138472	GUCA1C	0.0079	0.0089	0.88764
ENSG00000159214	CCDC24	0.0118	0.0133	0.887218
ENSG00000157184	CPT2	0.0055	0.0062	0.887097
ENSG00000130518	KIAA1683	0.0204	0.023	0.886957
ENSG00000137073	UBAP2	0.007	0.0079	0.886076
ENSG00000145743	FBXL17	0.0453	0.0512	0.884766
ENSG00000167257	RNF214	0.0023	0.0026	0.884615
ENSG00000170703	TTLL6	0.0092	0.0104	0.884615
ENSG00000151812	SLC35F4	0.0477	0.054	0.883333
ENSG00000072274	TFRC	0.003	0.0034	0.882353
ENSG00000182704	TSKU	0.0075	0.0085	0.882353
ENSG00000181355	OFCC1	0.4561	0.5172	0.881864
ENSG00000137804	NUSAP1	0.0074	0.0084	0.880952
ENSG00000100298	APOBEC3H	0.0249	0.0283	0.879859
ENSG00000154040	CABYR	0.0087	0.0099	0.878788
ENSG00000125841	NRSN2	0.0065	0.0074	0.878378
ENSG00000138496	PARP9	0.0065	0.0074	0.878378
ENSG00000179168	GGN	0.0079	0.009	0.877778
ENSG00000109101	FOXN1	0.0086	0.0098	0.877551
ENSG00000165071	TMEM71	0.0716	0.0816	0.877451
ENSG00000139572	GPR84	0.005	0.0057	0.877193
ENSG00000178917	ZNF852	0.0078	0.0089	0.876404
ENSG00000135436	FAM186B	0.0092	0.0105	0.87619
ENSG00000110680	CALCA	0.007	0.008	0.875
ENSG00000123500	COL10A1	0.0077	0.0088	0.875
ENSG00000082701	GSK3B	0.0371	0.0424	0.875
ENSG00000175287	PHYHD1	0.1341	0.1535	0.873616
ENSG00000188959	C9orf152	0.0082	0.0094	0.87234
ENSG00000175787	ZNF169	0.0075	0.0086	0.872093
ENSG00000104714	ERICH1	0.0299	0.0343	0.87172
ENSG00000166796	LDHC	0.0161	0.0185	0.87027
ENSG00000149506	ZP1	0.0067	0.0077	0.87013
ENSG00000133328	HRASLS2	0.006	0.0069	0.869565
ENSG00000088832	FKBP1A	0.0877	0.1009	0.869177
ENSG00000213512	GBP7	0.0066	0.0076	0.868421
ENSG00000186439	TRDN	0.0066	0.0076	0.868421
ENSG00000109684	CLNK	0.0275	0.0317	0.867508
ENSG00000204889	KRT40	0.0129	0.0149	0.865772
ENSG00000172403	SYNPO2	0.0244	0.0282	0.865248
ENSG00000124678	TCP11	0.0263	0.0304	0.865132
ENSG00000187037	GPR141	0.0032	0.0037	0.864865
ENSG00000100629	CEP128	0.007	0.0081	0.864198
ENSG00000101282	RSPO4	0.007	0.0081	0.864198
ENSG00000151332	MBIP	0.0038	0.0044	0.863636
ENSG00000186310	NAP1L3	0.0038	0.0044	0.863636
ENSG00000128408	RIBC2	0.0076	0.0088	0.863636
ENSG00000153179	RASSF3	0.1256	0.1455	0.86323
ENSG00000184221	OLIG1	0.0539	0.0625	0.8624
ENSG00000169251	NMD3	0.0025	0.0029	0.862069
ENSG00000179299	NSUN7	0.005	0.0058	0.862069
ENSG00000116117	PARD3B	0.005	0.0058	0.862069
ENSG00000170162	VGLL2	0.03	0.0348	0.862069
ENSG00000104237	RP1	0.0056	0.0065	0.861538
ENSG00000172689	MS4A10	0.0074	0.0086	0.860465
ENSG00000138468	SENP7	0.0037	0.0043	0.860465
ENSG00000174016	FAM46D	0.0117	0.0136	0.860294
ENSG00000116701	NCF2	0.0043	0.005	0.86
ENSG00000049860	HEXB	0.025	0.0291	0.859107
ENSG00000138071	ACTR2	0.0593	0.0691	0.858177
ENSG00000106410	NOBOX	0.0151	0.0176	0.857955
ENSG00000161813	LARP4	0.0036	0.0042	0.857143
ENSG00000136243	NUPL2	0.0054	0.0063	0.857143
ENSG00000186943	OR13C8	0.0102	0.0119	0.857143
ENSG00000188493	C19orf54	0.0083	0.0097	0.85567
ENSG00000176230	OR4K17	0.0243	0.0284	0.855634
ENSG00000165392	WRN	0.0077	0.009	0.855556
ENSG00000002016	RAD52	0.0236	0.0276	0.855072
ENSG00000149922	TBX6	0.0271	0.0317	0.85489
ENSG00000153029	MR1	0.0047	0.0055	0.854545
ENSG00000165688	PMPCA	0.1194	0.1398	0.854077
ENSG00000130699	TAF4	0.0998	0.117	0.852991
ENSG00000152253	SPC25	0.0058	0.0068	0.852941
ENSG00000197472	ZNF695	0.0081	0.0095	0.852632
ENSG00000151779	NBAS	0.0057	0.0067	0.850746
ENSG00000142698	C1orf94	0.0131	0.0154	0.850649
ENSG00000136542	GALNT5	0.0068	0.008	0.85
ENSG00000163737	PF4	0.0096	0.0113	0.849558
ENSG00000112584	FAM120B	0.022	0.0259	0.849421
ENSG00000258890	CEP95	0.0062	0.0073	0.849315
ENSG00000112514	CUTA	0.0062	0.0073	0.849315
ENSG00000112280	COL9A1	0.0045	0.0053	0.849057
ENSG00000168685	IL7R	0.0056	0.0066	0.848485
ENSG00000257138	TAS2R38	0.0078	0.0092	0.847826
ENSG00000166152	C16orf78	0.0072	0.0085	0.847059
ENSG00000160117	ANKLE1	0.0105	0.0124	0.846774
ENSG00000104537	ANXA13	0.0044	0.0052	0.846154
ENSG00000100644	HIF1A	0.0011	0.0013	0.846154
ENSG00000180834	MAP6D1	0.0066	0.0078	0.846154
ENSG00000183763	TRAIP	0.0055	0.0065	0.846154
ENSG00000143520	FLG2	0.006	0.0071	0.84507
ENSG00000132703	APCS	0.0087	0.0103	0.84466
ENSG00000179088	C12orf42	0.0054	0.0064	0.84375
ENSG00000166946	CCNDBP1	0.0054	0.0064	0.84375
ENSG00000185332	TMEM105	0.0075	0.0089	0.842697
ENSG00000123836	PFKFB2	0.0032	0.0038	0.842105
ENSG00000114127	XRN1	0.0032	0.0038	0.842105
ENSG00000134258	VTCN1	0.0232	0.0276	0.84058
ENSG00000165507	C10orf10	0.0137	0.0163	0.840491
ENSG00000182348	ZNF804B	0.0121	0.0144	0.840278
ENSG00000171456	ASXL1	0.0105	0.0125	0.84
ENSG00000136695	IL36RN	0.0063	0.0075	0.84
ENSG00000198363	ASPH	0.0136	0.0162	0.839506
ENSG00000116199	FAM20B	0.0047	0.0056	0.839286
ENSG00000096093	EFHC1	0.0207	0.0247	0.838057
ENSG00000118402	ELOVL4	0.015	0.0179	0.837989
ENSG00000188334	BSPH1	0.0181	0.0216	0.837963
ENSG00000122483	CCDC18	0.0031	0.0037	0.837838
ENSG00000106772	PRUNE2	0.0062	0.0074	0.837838
ENSG00000188554	NBR1	0.0077	0.0092	0.836957
ENSG00000087263	OGFOD1	0.0077	0.0092	0.836957
ENSG00000183621	ZNF438	0.0168	0.0201	0.835821
ENSG00000115271	GCA	0.009	0.0108	0.833333
ENSG00000137261	KIAA0319	0.006	0.0072	0.833333
ENSG00000120729	MYOT	0.0045	0.0054	0.833333
ENSG00000028203	VEZT	0.002	0.0024	0.833333
ENSG00000105483	CARD8	0.0425	0.0511	0.831703
ENSG00000172243	CLEC7A	0.0079	0.0095	0.831579
ENSG00000204711	C9orf135	0.0153	0.0184	0.831522
ENSG00000134827	TCN1	0.0059	0.0071	0.830986
ENSG00000137720	C11orf1	0.0726	0.0874	0.830664
ENSG00000183161	FANCF	0.0077	0.0093	0.827957
ENSG00000196659	TTC30B	0.0043	0.0052	0.826923
ENSG00000188393	CLEC2A	0.0057	0.0069	0.826087
ENSG00000198885	ITPRIPL1	0.0076	0.0092	0.826087
ENSG00000138459	SLC35A5	0.0038	0.0046	0.826087
ENSG00000177994	C2orf73	0.009	0.0109	0.825688
ENSG00000125485	DDX31	0.0071	0.0086	0.825581
ENSG00000100523	DDHD1	0.0263	0.0319	0.824451
ENSG00000172733	PURG	0.0619	0.0751	0.824234
ENSG00000062716	VMP1	0.0187	0.0227	0.823789
ENSG00000079335	CDC14A	0.0168	0.0204	0.823529
ENSG00000104371	DKK4	0.0042	0.0051	0.823529
ENSG00000168958	MFF	0.0028	0.0034	0.823529
ENSG00000244005	NFS1	0.0042	0.0051	0.823529
ENSG00000077713	SLC25A43	0.0028	0.0034	0.823529
ENSG00000221931	OR6X1	0.0144	0.0175	0.822857
ENSG00000196141	SPATS2L	0.006	0.0073	0.821918
ENSG00000130385	BMP15	0.0069	0.0084	0.821429
ENSG00000120798	NR2C1	0.0069	0.0084	0.821429
ENSG00000112078	KCTD20	0.0101	0.0123	0.821138
ENSG00000136770	DNAJC1	0.0334	0.0407	0.820639
ENSG00000175809	ZNF645	0.0168	0.0205	0.819512
ENSG00000130167	TSPAN16	0.0118	0.0144	0.819444
ENSG00000171817	ZNF540	0.0104	0.0127	0.818898
ENSG00000164252	AGGF1	0.0054	0.0066	0.818182
ENSG00000166451	CENPN	0.0054	0.0066	0.818182
ENSG00000099330	OCEL1	0.0036	0.0044	0.818182
ENSG00000122417	ODF2L	0.0063	0.0077	0.818182
ENSG00000169064	ZBBX	0.0099	0.0121	0.818182
ENSG00000143553	SNAPIN	0.0871	0.1065	0.81784
ENSG00000122678	POLM	0.0094	0.0115	0.817391
ENSG00000172421	EFCAB3	0.0058	0.0071	0.816901
ENSG00000187800	PEAR1	0.004	0.0049	0.816327
ENSG00000122707	RECK	0.008	0.0098	0.816327
ENSG00000172985	SH3RF3	0.004	0.0049	0.816327
ENSG00000165202	OR1Q1	0.0031	0.0038	0.815789
ENSG00000168229	PTGDR	0.0062	0.0076	0.815789
ENSG00000106330	MOSPD3	0.0208	0.0255	0.815686
ENSG00000189430	NCR1	0.0106	0.013	0.815385
ENSG00000168454	TXNDC2	0.0282	0.0346	0.815029
ENSG00000187522	HSPA14	0.0044	0.0054	0.814815
ENSG00000177042	TMEM80	0.0088	0.0108	0.814815
ENSG00000115604	IL18R1	0.0079	0.0097	0.814433
ENSG00000115816	CEBPZ	0.0057	0.007	0.814286
ENSG00000160741	CRTC2	0.0346	0.0425	0.814118
ENSG00000126733	DACH2	0.0048	0.0059	0.813559
ENSG00000185958	FAM186A	0.1277	0.157	0.813376
ENSG00000154099	DNAAF1	0.0087	0.0107	0.813084
ENSG00000153790	C7orf31	0.0091	0.0112	0.8125
ENSG00000197093	GAL3ST4	0.0039	0.0048	0.8125
ENSG00000205464	ATP6AP1L	0.0856	0.1054	0.812144
ENSG00000174339	OR2Y1	0.0082	0.0101	0.811881
ENSG00000137252	HCRTR2	0.0043	0.0053	0.811321
ENSG00000185634	SHC4	0.003	0.0037	0.810811
ENSG00000051620	HEBP2	0.0047	0.0058	0.810345
ENSG00000170509	HSD17B13	0.0085	0.0105	0.809524
ENSG00000124659	TBCC	0.0055	0.0068	0.808824
ENSG00000137434	C6orf52	0.0537	0.0664	0.808735
ENSG00000183814	LIN9	0.0598	0.074	0.808108
ENSG00000205884	DEFB136	0.0122	0.0151	0.807947
ENSG00000023608	SNAPC1	0.0042	0.0052	0.807692
ENSG00000119321	FKBP15	0.0159	0.0197	0.807107
ENSG00000181038	METTL23	0.005	0.0062	0.806452
ENSG00000129317	PUS7L	0.0054	0.0067	0.80597
ENSG00000176788	BASP1	0.0398	0.0494	0.805668
ENSG00000051825	MPHOSPH9	0.0029	0.0036	0.805556
ENSG00000198729	PPP1R14C	0.0058	0.0072	0.805556
ENSG00000173612	GPRC6A	0.0066	0.0082	0.804878
ENSG00000006530	AGK	0.0037	0.0046	0.804348
ENSG00000135720	DYNC1LI2	0.0148	0.0184	0.804348
ENSG00000180219	FAM71C	0.0119	0.0148	0.804054
ENSG00000181481	RNF135	0.0172	0.0214	0.803738
ENSG00000141524	TMC6	0.0061	0.0076	0.802632
ENSG00000103995	CEP152	0.0069	0.0086	0.802326
ENSG00000081052	COL4A4	0.0073	0.0091	0.802198
ENSG00000182898	TCHHL1	0.0077	0.0096	0.802083
ENSG00000170390	DCLK2	0.0024	0.003	0.8
ENSG00000188175	HEPACAM2	0.0032	0.004	0.8
ENSG00000105198	LGALS13	0.0068	0.0085	0.8
ENSG00000122477	LRRC39	0.0028	0.0035	0.8
ENSG00000130363	RSPH3	0.0072	0.009	0.8
ENSG00000151117	TMEM86A	0.004	0.005	0.8
ENSG00000160075	SSU72	0.0305	0.0382	0.798429
ENSG00000130254	SAFB2	0.0277	0.0347	0.798271
ENSG00000104755	ADAM2	0.0083	0.0104	0.798077
ENSG00000231389	HLA-DPA1	0.0213	0.0267	0.797753
ENSG00000187735	TCEA1	0.0142	0.0178	0.797753
ENSG00000183066	WBP2NL	0.0622	0.078	0.797436
ENSG00000113583	C5orf15	0.0059	0.0074	0.797297
ENSG00000166171	DPCD	0.0094	0.0118	0.79661
ENSG00000106524	ANKMY2	0.0714	0.0897	0.795987
ENSG00000163933	RFT1	0.0058	0.0073	0.794521
ENSG00000169297	NR0B1	0.0027	0.0034	0.794118
ENSG00000157168	NRG1	0.0374	0.0471	0.794055
ENSG00000180694	TMEM64	0.005	0.0063	0.793651
ENSG00000156858	PRR14	0.0069	0.0087	0.793103
ENSG00000122952	ZWINT	0.0092	0.0116	0.793103
ENSG00000206043	C18orf63	0.0088	0.0111	0.792793
ENSG00000109674	NEIL3	0.0704	0.0888	0.792793
ENSG00000147533	GOLGA7	0.0715	0.0902	0.792683
ENSG00000007038	PRSS21	0.0061	0.0077	0.792208
ENSG00000164253	WDR41	0.0034	0.0043	0.790698
ENSG00000107164	FUBP3	0.0938	0.1187	0.790227
ENSG00000081800	SLC13A1	0.0064	0.0081	0.790123
ENSG00000182196	ARL6IP4	0.0097	0.0123	0.788618
ENSG00000221855	TAS2R41	0.0082	0.0104	0.788462
ENSG00000169609	C15orf40	0.0879	0.1117	0.786929
ENSG00000187033	SAMD7	0.0092	0.0117	0.786325
ENSG00000180999	C1orf105	0.0103	0.0131	0.78626
ENSG00000197142	ACSL5	0.0055	0.007	0.785714
ENSG00000102384	CENPI	0.0396	0.0504	0.785714
ENSG00000182327	GLTPD2	0.0088	0.0112	0.785714
ENSG00000168348	INSM2	0.0033	0.0042	0.785714
ENSG00000134538	SLCO1B1	0.0088	0.0112	0.785714
ENSG00000138311	ZNF365	0.1599	0.2038	0.784593
ENSG00000129566	TEP1	0.0069	0.0088	0.784091
ENSG00000117226	GBP3	0.0098	0.0125	0.784
ENSG00000173540	GMPPB	0.0127	0.0162	0.783951
ENSG00000101407	TTI1	0.0054	0.0069	0.782609
ENSG00000135052	GOLM1	0.0457	0.0584	0.782534
ENSG00000170820	FSHR	0.0068	0.0087	0.781609
ENSG00000187821	HELT	0.034	0.0435	0.781609
ENSG00000111319	SCNN1A	0.0093	0.0119	0.781513
ENSG00000091181	IL5RA	0.0518	0.0663	0.781297
ENSG00000165379	LRFN5	0.0175	0.0224	0.78125
ENSG00000152377	SPOCK1	0.005	0.0064	0.78125
ENSG00000161835	GRASP	0.041	0.0525	0.780952
ENSG00000087842	PIR	0.0032	0.0041	0.780488
ENSG00000136444	RSAD1	0.0064	0.0082	0.780488
ENSG00000187862	TTC24	0.0032	0.0041	0.780488
ENSG00000183318	SPDYE4	0.0135	0.0173	0.780347
ENSG00000168701	TMEM208	0.0206	0.0264	0.780303
ENSG00000105894	PTN	0.0596	0.0764	0.780105
ENSG00000126945	HNRNPH2	0.1229	0.1576	0.779822
ENSG00000179615	OR2AP1	0.0092	0.0118	0.779661
ENSG00000196793	ZNF239	0.0827	0.1061	0.779453
ENSG00000175619	OR4B1	0.0113	0.0145	0.77931
ENSG00000114541	FRMD4B	0.024	0.0308	0.779221
ENSG00000048162	NOP16	0.1895	0.2432	0.779194
ENSG00000169607	CKAP2L	0.0067	0.0086	0.77907
ENSG00000183283	DAZAP2	0.3713	0.4767	0.778897
ENSG00000151360	ALLC	0.0088	0.0113	0.778761
ENSG00000204271	SPIN3	0.3064	0.3936	0.778455
ENSG00000179674	ARL14	0.0049	0.0063	0.777778
ENSG00000114098	ARMC8	0.0014	0.0018	0.777778
ENSG00000132693	CRP	0.0042	0.0054	0.777778
ENSG00000108733	PEX12	0.0035	0.0045	0.777778
ENSG00000075131	TIPIN	0.0042	0.0054	0.777778
ENSG00000183647	ZNF530	0.0063	0.0081	0.777778
ENSG00000083814	ZNF671	0.0035	0.0045	0.777778
ENSG00000184788	SATL1	0.0283	0.0364	0.777473
ENSG00000243943	ZNF512	0.1063	0.1368	0.777047
ENSG00000170099	SERPINA6	0.0087	0.0112	0.776786
ENSG00000165449	SLC16A9	0.0334	0.043	0.776744
ENSG00000102387	TAF7L	0.0438	0.0564	0.776596
ENSG00000153130	SCOC	0.0118	0.0152	0.776316
ENSG00000136710	CCDC115	0.1276	0.1644	0.776156
ENSG00000133561	GIMAP6	0.0052	0.0067	0.776119
ENSG00000163751	CPA3	0.009	0.0116	0.775862
ENSG00000147869	CER1	0.0083	0.0107	0.775701
ENSG00000198919	DZIP3	0.0062	0.008	0.775
ENSG00000113580	NR3C1	0.0024	0.0031	0.774194
ENSG00000174021	GNG5	0.0742	0.0959	0.773723
ENSG00000178177	LCORL	0.5512	0.713	0.773072
ENSG00000166133	RPUSD2	0.0034	0.0044	0.772727
ENSG00000143633	C1orf131	0.0095	0.0123	0.772358
ENSG00000170430	MGMT	0.0105	0.0136	0.772059
ENSG00000176024	ZNF613	0.0098	0.0127	0.771654
ENSG00000167380	ZNF226	0.0054	0.007	0.771429
ENSG00000134489	HRH4	0.0064	0.0083	0.771084
ENSG00000168899	VAMP5	0.0084	0.0109	0.770642
ENSG00000092853	CLSPN	0.0178	0.0231	0.770563
ENSG00000137975	CLCA2	0.0057	0.0074	0.77027
ENSG00000149043	SYT8	0.0177	0.023	0.769565
ENSG00000135541	AHI1	0.007	0.0091	0.769231
ENSG00000135248	FAM71F1	0.014	0.0182	0.769231
ENSG00000143622	RIT1	0.004	0.0052	0.769231
ENSG00000144395	CCDC150	0.0066	0.0086	0.767442
ENSG00000142765	SYTL1	0.0056	0.0073	0.767123
ENSG00000182795	C1orf116	0.0098	0.0128	0.765625
ENSG00000092096	SLC22A17	0.031	0.0405	0.765432
ENSG00000088876	ZNF343	0.0332	0.0434	0.764977
ENSG00000178974	FBXO34	0.0039	0.0051	0.764706
ENSG00000103671	TRIP4	0.0341	0.0446	0.764574
ENSG00000169550	MUC15	0.0331	0.0434	0.762673
ENSG00000117632	STMN1	0.1162	0.1524	0.762467
ENSG00000124664	SPDEF	0.0048	0.0063	0.761905
ENSG00000118960	HS1BP3	0.0121	0.0159	0.761006
ENSG00000110074	FOXRED1	0.0401	0.0527	0.760911
ENSG00000084674	APOB	0.007	0.0092	0.76087
ENSG00000101846	STS	0.007	0.0092	0.76087
ENSG00000061273	HDAC7	0.0428	0.0563	0.760213
ENSG00000162641	AKNAD1	0.0101	0.0133	0.759398
ENSG00000102870	ZNF629	0.0041	0.0054	0.759259
ENSG00000076662	ICAM3	0.0104	0.0137	0.759124
ENSG00000075826	SEC31B	0.0236	0.0311	0.758842
ENSG00000103187	COTL1	0.0138	0.0182	0.758242
ENSG00000106052	TAX1BP1	0.0047	0.0062	0.758065
ENSG00000109881	CCDC34	0.0025	0.0033	0.757576
ENSG00000198883	PNMA5	0.0118	0.0156	0.75641
ENSG00000186493	C5orf38	0.1387	0.1834	0.75627
ENSG00000186431	FCAR	0.0313	0.0414	0.756039
ENSG00000187475	HIST1H1T	0.0167	0.0221	0.755656
ENSG00000057657	PRDM1	0.0034	0.0045	0.755556
ENSG00000006607	FARP2	0.0074	0.0098	0.755102
ENSG00000213901	SLC23A3	0.004	0.0053	0.754717
ENSG00000136235	GPNMB	0.0366	0.0485	0.754639
ENSG00000182307	C8orf33	0.0218	0.0289	0.754325
ENSG00000137337	MDC1	0.0089	0.0118	0.754237
ENSG00000188917	TRMT2B	0.0487	0.0646	0.75387
ENSG00000141579	ZNF750	0.0098	0.013	0.753846
ENSG00000197128	ZNF772	0.0052	0.0069	0.753623
ENSG00000138663	COPS4	0.0737	0.0978	0.753579
ENSG00000165792	METTL17	0.0495	0.0657	0.753425
ENSG00000152291	TGOLN2	0.0116	0.0154	0.753247
ENSG00000170819	BFSP2	0.0061	0.0081	0.753086
ENSG00000135968	GCC2	0.0061	0.0081	0.753086
ENSG00000117407	ARTN	0.0492	0.0654	0.752294
ENSG00000206559	ZCWPW2	0.0106	0.0141	0.751773
ENSG00000013619	MAMLD1	0.0139	0.0185	0.751351
ENSG00000104689	TNFRSF10A	0.0235	0.0313	0.750799
ENSG00000100867	DHRS2	0.0945	0.1259	0.750596
ENSG00000113269	RNF130	0.0715	0.0953	0.750262
ENSG00000162650	ATXN7L2	0.0051	0.0068	0.75
ENSG00000065970	FOXJ2	0.0027	0.0036	0.75
ENSG00000131233	GJA9	0.0018	0.0024	0.75
ENSG00000180818	HOXC10	0.0027	0.0036	0.75
ENSG00000041802	LSG1	0.0108	0.0144	0.75
ENSG00000124003	MOGAT1	0.0102	0.0136	0.75
ENSG00000135249	RINT1	0.0027	0.0036	0.75
ENSG00000109171	SLAIN2	0.0075	0.01	0.75
ENSG00000152779	SLC16A12	0.0036	0.0048	0.75
ENSG00000171772	SYCE1	0.0096	0.0128	0.75
ENSG00000151575	TEX9	0.0042	0.0056	0.75
ENSG00000147124	ZNF41	0.0027	0.0036	0.75
ENSG00000180044	C3orf80	0.0983	0.1312	0.749238
ENSG00000116906	GNPAT	0.0444	0.0593	0.748735
ENSG00000068323	TFE3	0.1072	0.1433	0.748081
ENSG00000084073	ZMPSTE24	0.0279	0.0373	0.747989
ENSG00000156709	AIFM1	0.0715	0.0956	0.747908
ENSG00000157017	GHRL	0.008	0.0107	0.747664
ENSG00000123473	STIL	0.0074	0.0099	0.747475
ENSG00000151090	THRB	0.1012	0.1354	0.747415
ENSG00000077327	SPAG6	0.021	0.0281	0.747331
ENSG00000148444	COMMD3	0.0065	0.0087	0.747126
ENSG00000135521	LTV1	0.0065	0.0087	0.747126
ENSG00000183718	TRIM52	0.054	0.0723	0.746888
ENSG00000081026	MAGI3	0.0209	0.028	0.746429
ENSG00000146910	CNPY1	0.01	0.0134	0.746269
ENSG00000155906	RMND1	0.0041	0.0055	0.745455
ENSG00000169340	PDILT	0.0111	0.0149	0.744966
ENSG00000178401	DNAJC22	0.0073	0.0098	0.744898
ENSG00000138061	CYP1B1	0.007	0.0094	0.744681
ENSG00000164751	PEX2	0.0061	0.0082	0.743902
ENSG00000110002	VWA5A	0.0055	0.0074	0.743243
ENSG00000146282	RARS2	0.0147	0.0198	0.742424
ENSG00000196228	SULT1C3	0.0784	0.1056	0.742424
ENSG00000116127	ALMS1	0.0089	0.012	0.741667
ENSG00000178971	CTC1	0.0361	0.0487	0.741273
ENSG00000145107	TM4SF19	0.1911	0.2578	0.741272
ENSG00000131778	CHD1L	0.0329	0.0444	0.740991
ENSG00000105609	LILRB5	0.0826	0.1115	0.740807
ENSG00000119723	COQ6	0.004	0.0054	0.740741
ENSG00000182670	TTC3	0.016	0.0216	0.740741
ENSG00000149179	C11orf49	0.0074	0.01	0.74
ENSG00000113966	ARL6	0.0241	0.0326	0.739264
ENSG00000198799	LRIG2	0.0292	0.0395	0.739241
ENSG00000119328	FAM206A	0.0051	0.0069	0.73913
ENSG00000160753	RUSC1	0.0017	0.0023	0.73913
ENSG00000161298	ZNF382	0.0017	0.0023	0.73913
ENSG00000100078	PLA2G3	0.0099	0.0134	0.738806
ENSG00000009765	IYD	0.0096	0.013	0.738462
ENSG00000078328	RBFOX1	0.079	0.107	0.738318
ENSG00000159110	IFNAR2	0.0259	0.0351	0.737892
ENSG00000181867	FTMT	0.009	0.0122	0.737705
ENSG00000090054	SPTLC1	0.0396	0.0537	0.73743
ENSG00000114013	CD86	0.0028	0.0038	0.736842
ENSG00000140398	NEIL1	0.0056	0.0076	0.736842
ENSG00000120594	PLXDC2	0.0238	0.0323	0.736842
ENSG00000167525	PROCA1	0.0291	0.0395	0.736709
ENSG00000187492	CDHR4	0.0123	0.0167	0.736527
ENSG00000142528	ZNF473	0.0081	0.011	0.736364
ENSG00000109205	ODAM	0.0134	0.0182	0.736264
ENSG00000198121	LPAR1	0.0262	0.0356	0.735955
ENSG00000213782	DDX47	0.0535	0.0727	0.735901
ENSG00000087510	TFAP2C	0.0268	0.0365	0.734247
ENSG00000100739	BDKRB1	0.0535	0.0729	0.733882
ENSG00000160055	TMEM234	0.1728	0.2356	0.733447
ENSG00000196284	SUPT3H	0.1004	0.1369	0.733382
ENSG00000066279	ASPM	0.0044	0.006	0.733333
ENSG00000164543	STK17A	0.0022	0.003	0.733333
ENSG00000161692	DBF4B	0.017	0.0232	0.732759
ENSG00000183559	C10orf120	0.0082	0.0112	0.732143
ENSG00000153237	CCDC148	0.0164	0.0224	0.732143
ENSG00000135378	PRRG4	0.0041	0.0056	0.732143
ENSG00000116815	CD58	0.015	0.0205	0.731707
ENSG00000162924	REL	0.003	0.0041	0.731707
ENSG00000175567	UCP2	0.003	0.0041	0.731707
ENSG00000166435	XRRA1	0.006	0.0082	0.731707
ENSG00000121381	TAS2R9	0.0079	0.0108	0.731481
ENSG00000144048	DUSP11	0.0049	0.0067	0.731343
ENSG00000165591	FAAH2	0.0413	0.0565	0.730973
ENSG00000157456	CCNB2	0.0038	0.0052	0.730769
ENSG00000111845	PAK1IP1	0.0038	0.0052	0.730769
ENSG00000136436	CALCOCO2	0.0352	0.0482	0.73029
ENSG00000156970	BUB1B	0.0203	0.0278	0.730216
ENSG00000137628	DDX60	0.0043	0.0059	0.728814
ENSG00000196628	TCF4	0.0043	0.0059	0.728814
ENSG00000140057	AK7	0.0075	0.0103	0.728155
ENSG00000147202	DIAPH2	0.0123	0.0169	0.727811
ENSG00000205045	SLFN12L	0.0259	0.0356	0.727528
ENSG00000139537	CCDC65	0.016	0.022	0.727273
ENSG00000268089	GABRQ	0.0024	0.0033	0.727273
ENSG00000187689	AMTN	0.0101	0.0139	0.726619
ENSG00000206531	CD200R1L	0.0138	0.019	0.726316
ENSG00000125450	NUP85	0.0565	0.0778	0.726221
ENSG00000198492	YTHDF2	0.0196	0.027	0.725926
ENSG00000135077	HAVCR2	0.0143	0.0197	0.725888
ENSG00000162896	PIGR	0.009	0.0124	0.725806
ENSG00000175311	ANKS4B	0.0074	0.0102	0.72549
ENSG00000112115	IL17A	0.0121	0.0167	0.724551
ENSG00000197646	PDCD1LG2	0.0923	0.1274	0.72449
ENSG00000112977	DAP	0.1712	0.2364	0.724196
ENSG00000134545	KLRC1	0.0105	0.0145	0.724138
ENSG00000189050	RNFT1	0.0021	0.0029	0.724138
ENSG00000151131	C12orf45	0.0634	0.0876	0.723744
ENSG00000048028	USP28	0.0055	0.0076	0.723684
ENSG00000160551	TAOK1	0.063	0.0871	0.723307
ENSG00000263639	MSMB	0.0081	0.0112	0.723214
ENSG00000139154	AEBP2	0.0128	0.0177	0.723164
ENSG00000137473	TTC29	0.0201	0.0278	0.723022
ENSG00000153015	CWC27	0.0026	0.0036	0.722222
ENSG00000184178	SCFD2	0.0221	0.0306	0.722222
ENSG00000151005	TKTL2	0.0039	0.0054	0.722222
ENSG00000198952	SMG5	0.0153	0.0212	0.721698
ENSG00000255561	FDXACB1	0.0044	0.0061	0.721311
ENSG00000133619	KRBA1	0.0295	0.0409	0.721271
ENSG00000112787	FBRSL1	0.0393	0.0545	0.721101
ENSG00000145649	GZMA	0.0106	0.0147	0.721088
ENSG00000211452	DIO1	0.0062	0.0086	0.72093
ENSG00000183423	LRIT3	0.0031	0.0043	0.72093
ENSG00000121377	TAS2R7	0.0067	0.0093	0.72043
ENSG00000012124	CD22	0.0121	0.0168	0.720238
ENSG00000164070	HSPA4L	0.0036	0.005	0.72
ENSG00000170948	MBD3L1	0.0126	0.0175	0.72
ENSG00000104177	MYEF2	0.0036	0.005	0.72
ENSG00000205302	SNX2	0.0018	0.0025	0.72
ENSG00000100147	CCDC134	0.0041	0.0057	0.719298
ENSG00000055147	FAM114A2	0.0041	0.0057	0.719298
ENSG00000115524	SF3B1	0.0517	0.0719	0.719054
ENSG00000166750	SLFN5	0.0194	0.027	0.718519
ENSG00000114779	ABHD14B	0.0074	0.0103	0.718447
ENSG00000099260	PALMD	0.0265	0.0369	0.718157
ENSG00000205442	IZUMO3	0.0089	0.0124	0.717742
ENSG00000129696	TTI2	0.0089	0.0124	0.717742
ENSG00000124827	GCM2	0.0066	0.0092	0.717391
ENSG00000167395	ZNF646	0.0033	0.0046	0.717391
ENSG00000080007	DDX43	0.0043	0.006	0.716667
ENSG00000104499	GML	0.0096	0.0134	0.716418
ENSG00000100865	CINP	0.0159	0.0222	0.716216
ENSG00000163239	TDRD10	0.0058	0.0081	0.716049
ENSG00000077420	APBB1IP	0.0068	0.0095	0.715789
ENSG00000109083	IFT20	0.4129	0.5773	0.715226
ENSG00000152592	DMP1	0.0118	0.0165	0.715152
ENSG00000159128	IFNGR2	0.0203	0.0284	0.714789
ENSG00000079557	AFM	0.005	0.007	0.714286
ENSG00000135374	ELF5	0.0035	0.0049	0.714286
ENSG00000180263	FGD6	0.004	0.0056	0.714286
ENSG00000139915	MDGA2	0.001	0.0014	0.714286
ENSG00000111300	NAA25	0.0025	0.0035	0.714286
ENSG00000123609	NMI	0.003	0.0042	0.714286
ENSG00000080511	RDH8	0.0085	0.0119	0.714286
ENSG00000152422	XRCC4	0.0055	0.0077	0.714286
ENSG00000174276	ZNHIT2	0.006	0.0084	0.714286
ENSG00000158473	CD1D	0.0102	0.0143	0.713287
ENSG00000180815	MAP3K15	0.0345	0.0484	0.71281
ENSG00000124383	MPHOSPH10	0.0042	0.0059	0.711864
ENSG00000180817	PPA1	0.0032	0.0045	0.711111
ENSG00000178188	SH2B1	0.0032	0.0045	0.711111
ENSG00000166928	MS4A14	0.0669	0.0941	0.710946
ENSG00000142973	CYP4B1	0.0091	0.0128	0.710938
ENSG00000177425	PAWR	0.0054	0.0076	0.710526
ENSG00000114487	MORC1	0.0071	0.01	0.71
ENSG00000164346	NSA2	0.0471	0.0664	0.709337
ENSG00000078699	CBFA2T2	0.0217	0.0306	0.70915
ENSG00000268629	TEX13A	0.009	0.0127	0.708661
ENSG00000027869	SH2D2A	0.0051	0.0072	0.708333
ENSG00000091164	TXNL1	0.0153	0.0216	0.708333
ENSG00000150667	FSIP1	0.008	0.0113	0.707965
ENSG00000150477	KIAA1328	0.0063	0.0089	0.707865
ENSG00000164011	ZNF691	0.0029	0.0041	0.707317
ENSG00000158079	PTPDC1	0.0041	0.0058	0.706897
ENSG00000134716	CYP2J2	0.0048	0.0068	0.705882
ENSG00000197587	DMBX1	0.0024	0.0034	0.705882
ENSG00000156136	DCK	0.0206	0.0292	0.705479
ENSG00000181036	FCRL6	0.0091	0.0129	0.705426
ENSG00000148120	C9orf3	0.0055	0.0078	0.705128
ENSG00000107551	RASSF4	0.0086	0.0122	0.704918
ENSG00000150636	CCDC102B	0.0093	0.0132	0.704545
ENSG00000124092	CTCFL	0.0124	0.0176	0.704545
ENSG00000110723	EXPH5	0.0062	0.0088	0.704545
ENSG00000164287	CDC20B	0.01	0.0142	0.704225
ENSG00000127946	HIP1	0.0369	0.0524	0.704198
ENSG00000067992	PDK3	0.0183	0.026	0.703846
ENSG00000137807	KIF23	0.0019	0.0027	0.703704
ENSG00000198162	MAN1A2	0.0038	0.0054	0.703704
ENSG00000196792	STRN3	0.0019	0.0027	0.703704
ENSG00000163499	CRYBA2	0.0064	0.0091	0.703297
ENSG00000169116	PARM1	0.0128	0.0182	0.703297
ENSG00000168404	MLKL	0.0109	0.0155	0.703226
ENSG00000176895	OR51A7	0.0097	0.0138	0.702899
ENSG00000115598	IL1RL2	0.0286	0.0407	0.702703
ENSG00000102098	SCML2	0.0026	0.0037	0.702703
ENSG00000171475	WIPF2	0.0026	0.0037	0.702703
ENSG00000164483	SAMD3	0.0172	0.0245	0.702041
ENSG00000081014	AP4E1	0.0146	0.0208	0.701923
ENSG00000137819	PAQR5	0.0113	0.0161	0.701863
ENSG00000170365	SMAD1	0.008	0.0114	0.701754
ENSG00000184599	FAM19A3	0.0054	0.0077	0.701299
ENSG00000204381	LAYN	0.0054	0.0077	0.701299
ENSG00000162399	BSND	0.0126	0.018	0.7
ENSG00000163719	MTMR14	0.0028	0.004	0.7
ENSG00000140386	SCAPER	0.0091	0.013	0.7
ENSG00000154760	SLFN13	0.007	0.01	0.7
ENSG00000163611	SPICE1	0.0056	0.008	0.7
ENSG00000164458	T	0.0021	0.003	0.7
ENSG00000066422	ZBTB11	0.0595	0.085	0.7
ENSG00000006194	ZNF263	0.0035	0.005	0.7
ENSG00000132801	ZSWIM3	0.0035	0.005	0.7
ENSG00000205838	TTC23L	0.01	0.0143	0.699301
ENSG00000025800	KPNA6	0.0293	0.0419	0.699284
ENSG00000198000	NOL8	0.0065	0.0093	0.698925
ENSG00000179873	NLRP11	0.0058	0.0083	0.698795
ENSG00000137959	IFI44L	0.0102	0.0146	0.69863
ENSG00000101440	ASIP	0.0095	0.0136	0.698529
ENSG00000108823	SGCA	0.0095	0.0136	0.698529
ENSG00000119917	IFIT3	0.0044	0.0063	0.698413
ENSG00000116668	SWT1	0.0044	0.0063	0.698413
ENSG00000142224	IL19	0.0169	0.0242	0.698347
ENSG00000157578	LCA5L	0.0081	0.0116	0.698276
ENSG00000163661	PTX3	0.0081	0.0116	0.698276
ENSG00000125354	2018-09-06	0.0319	0.0457	0.698031
ENSG00000205659	LIN52	0.1826	0.2617	0.697746
ENSG00000129493	HEATR5A	0.003	0.0043	0.697674
ENSG00000182070	OR52A1	0.0099	0.0142	0.697183
ENSG00000188419	CHM	0.0023	0.0033	0.69697
ENSG00000102921	N4BP1	0.0023	0.0033	0.69697
ENSG00000174628	IQCK	0.0124	0.0178	0.696629
ENSG00000159166	LAD1	0.0227	0.0326	0.696319
ENSG00000156162	DPY19L4	0.0055	0.0079	0.696203
ENSG00000163755	HPS3	0.0032	0.0046	0.695652
ENSG00000143627	PKLR	0.0016	0.0023	0.695652
ENSG00000182854	OR4F15	0.0048	0.0069	0.695652
ENSG00000162946	DISC1	0.0834	0.1199	0.69558
ENSG00000122884	P4HA1	0.0354	0.0509	0.695481
ENSG00000139343	SNRPF	0.11	0.1582	0.695322
ENSG00000204842	ATXN2	0.0162	0.0233	0.695279
ENSG00000162378	ZYG11B	0.0116	0.0167	0.694611
ENSG00000126003	PLAGL2	0.0316	0.0455	0.694505
ENSG00000163808	KIF15	0.0025	0.0036	0.694444
ENSG00000147649	MTDH	0.0025	0.0036	0.694444
ENSG00000160131	VMA21	0.1073	0.1548	0.693152
ENSG00000198796	ALPK2	0.0079	0.0114	0.692982
ENSG00000150045	KLRF1	0.0079	0.0114	0.692982
ENSG00000157349	DDX19B	0.1358	0.196	0.692857
ENSG00000178295	GEN1	0.0036	0.0052	0.692308
ENSG00000105991	HOXA1	0.0072	0.0104	0.692308
ENSG00000134077	THUMPD3	0.0018	0.0026	0.692308
ENSG00000052841	TTC17	0.0018	0.0026	0.692308
ENSG00000204590	GNL1	0.0411	0.0594	0.691919
ENSG00000112116	IL17F	0.0092	0.0133	0.691729
ENSG00000131400	NAPSA	0.0065	0.0094	0.691489
ENSG00000158683	PKD1L1	0.0112	0.0162	0.691358
ENSG00000157060	SHCBP1L	0.0056	0.0081	0.691358
ENSG00000181381	DDX60L	0.0085	0.0123	0.691057
ENSG00000143367	TUFT1	0.0085	0.0123	0.691057
ENSG00000002919	SNX11	0.0483	0.0699	0.690987
ENSG00000149380	P4HA3	0.0561	0.0812	0.690887
ENSG00000115170	ACVR1	0.0232	0.0336	0.690476
ENSG00000179476	C14orf28	0.0029	0.0042	0.690476
ENSG00000136883	KIF12	0.0029	0.0042	0.690476
ENSG00000196152	ZNF79	0.0058	0.0084	0.690476
ENSG00000015592	STMN4	0.0604	0.0875	0.690286
ENSG00000146530	VWDE	0.0098	0.0142	0.690141
ENSG00000111877	MCM9	0.006	0.0087	0.689655
ENSG00000151093	OXSM	0.002	0.0029	0.689655
ENSG00000114054	PCCB	0.0314	0.0456	0.688596
ENSG00000260027	HOXB7	0.0042	0.0061	0.688525
ENSG00000147257	GPC3	0.057	0.0829	0.687575
ENSG00000250565	ATP6V1E2	0.0066	0.0096	0.6875
ENSG00000109686	SH3D19	0.0055	0.008	0.6875
ENSG00000180822	PSMG4	0.0057	0.0083	0.686747
ENSG00000079482	OPHN1	0.0445	0.0648	0.686728
ENSG00000147862	NFIB	0.0116	0.0169	0.686391
ENSG00000170537	TMC7	0.0411	0.0599	0.686144
ENSG00000124134	KCNS1	0.0024	0.0035	0.685714
ENSG00000204655	MOG	0.0266	0.0388	0.685567
ENSG00000124459	ZNF45	0.0061	0.0089	0.685393
ENSG00000196655	TRAPPC4	0.0674	0.0984	0.684959
ENSG00000130988	RGN	0.005	0.0073	0.684932
ENSG00000153898	MCOLN2	0.0026	0.0038	0.684211
ENSG00000128567	PODXL	0.0091	0.0133	0.684211
ENSG00000144868	TMEM108	0.0026	0.0038	0.684211
ENSG00000132185	FCRLA	0.0054	0.0079	0.683544
ENSG00000166352	C11orf74	0.0913	0.1336	0.683383
ENSG00000170613	FAM71B	0.0138	0.0202	0.683168
ENSG00000225781	OR6V1	0.0097	0.0142	0.683099
ENSG00000173821	RNF213	0.0125	0.0183	0.68306
ENSG00000150656	CNDP1	0.0185	0.0271	0.682657
ENSG00000186891	TNFRSF18	0.1576	0.2309	0.682547
ENSG00000161328	LRRC56	0.0791	0.1159	0.682485
ENSG00000101251	SEL1L2	0.026	0.0381	0.682415
ENSG00000182010	RTKN2	0.003	0.0044	0.681818
ENSG00000167476	JSRP1	0.0092	0.0135	0.681481
ENSG00000164048	ZNF589	0.1641	0.2408	0.681478
ENSG00000226763	SRRM5	0.0139	0.0204	0.681373
ENSG00000160182	TFF1	0.0109	0.016	0.68125
ENSG00000187123	LYPD6	0.0579	0.085	0.681176
ENSG00000144821	MYH15	0.0047	0.0069	0.681159
ENSG00000169218	RSPO1	0.0047	0.0069	0.681159
ENSG00000204475	NCR3	0.0457	0.0671	0.681073
ENSG00000179270	C2orf71	0.0083	0.0122	0.680328
ENSG00000005187	ACSM3	0.0051	0.0075	0.68
ENSG00000172006	ZNF554	0.0291	0.0428	0.679907
ENSG00000205409	OR52E6	0.0106	0.0156	0.679487
ENSG00000198104	OR2T6	0.0089	0.0131	0.679389
ENSG00000004948	CALCR	0.0125	0.0184	0.679348
ENSG00000143194	MAEL	0.0055	0.0081	0.679012
ENSG00000156675	RAB11FIP1	0.0055	0.0081	0.679012
ENSG00000187742	SECISBP2	0.0055	0.0081	0.679012
ENSG00000158402	CDC25C	0.0834	0.1229	0.6786
ENSG00000159337	PLA2G4D	0.0057	0.0084	0.678571
ENSG00000136247	ZDHHC4	0.0438	0.0646	0.678019
ENSG00000184459	BPIFC	0.024	0.0354	0.677966
ENSG00000141314	RHBDL3	0.2503	0.3692	0.677952
ENSG00000069712	KIAA1107	0.0061	0.009	0.677778
ENSG00000203786	KPRP	0.0061	0.009	0.677778
ENSG00000044012	GUCA2B	0.0084	0.0124	0.677419
ENSG00000114902	SPCS1	0.0088	0.013	0.676923
ENSG00000123562	MORF4L2	0.1379	0.2038	0.676644
ENSG00000152467	ZSCAN1	0.0207	0.0306	0.676471
ENSG00000101639	CEP192	0.005	0.0074	0.675676
ENSG00000143479	DYRK3	0.0025	0.0037	0.675676
ENSG00000125831	CST11	0.0154	0.0228	0.675439
ENSG00000148584	A1CF	0.0368	0.0545	0.675229
ENSG00000079263	SP140	0.0114	0.0169	0.674556
ENSG00000117036	ETV3	0.0029	0.0043	0.674419
ENSG00000005156	LIG3	0.0029	0.0043	0.674419
ENSG00000112299	VNN1	0.0029	0.0043	0.674419
ENSG00000179930	ZNF648	0.006	0.0089	0.674157
ENSG00000168411	RFWD3	0.0031	0.0046	0.673913
ENSG00000172867	KRT2	0.0064	0.0095	0.673684
ENSG00000163659	TIPARP	0.0033	0.0049	0.673469
ENSG00000105053	VRK3	0.0101	0.015	0.673333
ENSG00000167741	GGT6	0.007	0.0104	0.673077
ENSG00000100453	GZMB	0.0111	0.0165	0.672727
ENSG00000197050	ZNF420	0.0039	0.0058	0.672414
ENSG00000187257	RSBN1L	0.008	0.0119	0.672269
ENSG00000124243	BCAS4	0.0043	0.0064	0.671875
ENSG00000118298	CA14	0.0088	0.0131	0.671756
ENSG00000186026	ZNF284	0.0045	0.0067	0.671642
ENSG00000086475	SEPHS1	0.074	0.1102	0.671506
ENSG00000179059	ZFP42	0.0094	0.014	0.671429
ENSG00000173171	MTX1	0.1664	0.2479	0.671238
ENSG00000203837	PNLIPRP3	0.0051	0.0076	0.671053
ENSG00000156873	PHKG2	0.0367	0.0547	0.670932
ENSG00000185947	ZNF267	0.0053	0.0079	0.670886
ENSG00000072571	HMMR	0.0067	0.01	0.67
ENSG00000188549	C15orf52	0.014	0.0209	0.669856
ENSG00000078081	LAMP3	0.0071	0.0106	0.669811
ENSG00000162613	FUBP1	0.0158	0.0236	0.669492
ENSG00000149599	DUSP15	0.0081	0.0121	0.669421
ENSG00000088888	MAVS	0.0906	0.1358	0.667158
ENSG00000155115	GTF3C6	0.0461	0.0691	0.667149
ENSG00000160058	BSDC1	0.0218	0.0327	0.666667
ENSG00000177575	CD163	0.0056	0.0084	0.666667
ENSG00000100399	CHADL	0.004	0.006	0.666667
ENSG00000100243	CYB5R3	0.0148	0.0222	0.666667
ENSG00000132704	FCRL2	0.0076	0.0114	0.666667
ENSG00000204406	MBD5	0.0028	0.0042	0.666667
ENSG00000172732	MUS81	0.007	0.0105	0.666667
ENSG00000126653	NSRP1	0.0032	0.0048	0.666667
ENSG00000134242	PTPN22	0.0022	0.0033	0.666667
ENSG00000143376	SNX27	0.0034	0.0051	0.666667
ENSG00000150628	SPATA4	0.0048	0.0072	0.666667
ENSG00000065882	TBC1D1	0.003	0.0045	0.666667
ENSG00000196867	ZFP28	0.0048	0.0072	0.666667
ENSG00000187980	PLA2G2C	0.1187	0.1781	0.66648
ENSG00000151006	PRSS53	0.0211	0.0317	0.665615
ENSG00000172986	GXYLT2	0.0571	0.0858	0.665501
ENSG00000100330	MTMR3	0.0107	0.0161	0.664596
ENSG00000101654	RNMT	0.0208	0.0313	0.664537
ENSG00000145888	GLRA1	0.0152	0.0229	0.663755
ENSG00000184677	ZBTB40	0.0073	0.011	0.663636
ENSG00000011600	TYROBP	0.0134	0.0202	0.663366
ENSG00000145782	ATG12	0.0065	0.0098	0.663265
ENSG00000125868	DSTN	0.1083	0.1633	0.663197
ENSG00000181552	EDDM3B	0.0061	0.0092	0.663043
ENSG00000118473	SGIP1	0.024	0.0362	0.662983
ENSG00000133742	CA1	0.0057	0.0086	0.662791
ENSG00000169087	HSPBAP1	0.0049	0.0074	0.662162
ENSG00000151611	MMAA	0.0043	0.0065	0.661538
ENSG00000103168	TAF1C	0.0086	0.013	0.661538
ENSG00000179914	ITLN1	0.0127	0.0192	0.661458
ENSG00000096968	JAK2	0.0347	0.0525	0.660952
ENSG00000136244	IL6	0.0185	0.028	0.660714
ENSG00000141576	RNF157	0.0148	0.0224	0.660714
ENSG00000204616	TRIM31	0.0074	0.0112	0.660714
ENSG00000139144	PIK3C2G	0.0072	0.0109	0.66055
ENSG00000118308	LRMP	0.007	0.0106	0.660377
ENSG00000197299	BLM	0.0068	0.0103	0.660194
ENSG00000108021	FAM208B	0.0101	0.0153	0.660131
ENSG00000138813	C4orf17	0.0066	0.01	0.66
ENSG00000119139	TJP2	0.0297	0.045	0.66
ENSG00000050767	COL23A1	0.1135	0.172	0.659884
ENSG00000214107	MAGEB1	0.0085	0.0129	0.658915
ENSG00000124785	NRN1	0.0054	0.0082	0.658537
ENSG00000197410	DCHS2	0.0079	0.012	0.658333
ENSG00000150048	CLEC1A	0.0052	0.0079	0.658228
ENSG00000134046	MBD2	0.061	0.0927	0.658037
ENSG00000129991	TNNI3	0.2294	0.3489	0.657495
ENSG00000112357	PEX7	0.0046	0.007	0.657143
ENSG00000112039	FANCE	0.0044	0.0067	0.656716
ENSG00000162769	FLVCR1	0.0086	0.0131	0.656489
ENSG00000155530	LRGUK	0.0042	0.0064	0.65625
ENSG00000105497	ZNF175	0.0082	0.0125	0.656
ENSG00000170266	GLB1	0.0249	0.038	0.655263
ENSG00000213047	DENND1B	0.0019	0.0029	0.655172
ENSG00000064933	PMS1	0.0019	0.0029	0.655172
ENSG00000115211	EIF2B4	0.0165	0.0252	0.654762
ENSG00000131187	F12	0.0055	0.0084	0.654762
ENSG00000163554	SPTA1	0.0123	0.0188	0.654255
ENSG00000153802	TMPRSS11D	0.0087	0.0133	0.654135
ENSG00000006695	COX10	0.0941	0.1439	0.653926
ENSG00000161929	SCIMP	0.0209	0.032	0.653125
ENSG00000171405	XAGE5	0.0497	0.0761	0.653088
ENSG00000126777	KTN1	0.0032	0.0049	0.653061
ENSG00000009724	MASP2	0.0064	0.0098	0.653061
ENSG00000141858	SAMD1	0.0967	0.1481	0.652937
ENSG00000198610	AKR1C4	0.0126	0.0193	0.65285
ENSG00000113108	APBB3	0.0156	0.0239	0.65272
ENSG00000136929	HEMGN	0.0062	0.0095	0.652632
ENSG00000168610	STAT3	0.0219	0.0336	0.651786
ENSG00000110900	TSPAN11	0.0086	0.0132	0.651515
ENSG00000197774	EME2	0.0071	0.0109	0.651376
ENSG00000196859	KRT39	0.0071	0.0109	0.651376
ENSG00000167173	C15orf39	0.0084	0.0129	0.651163
ENSG00000138767	CNOT6L	0.0175	0.0269	0.650558
ENSG00000145050	MANF	0.0067	0.0103	0.650485
ENSG00000169738	DCXR	0.0126	0.0194	0.649485
ENSG00000159433	STARD9	0.0063	0.0097	0.649485
ENSG00000111254	AKAP3	0.0113	0.0174	0.649425
ENSG00000215203	GRXCR1	0.005	0.0077	0.649351
ENSG00000086730	LAT2	0.0074	0.0114	0.649123
ENSG00000040199	PHLPP2	0.0037	0.0057	0.649123
ENSG00000162267	ITIH3	0.0061	0.0094	0.648936
ENSG00000136250	AOAH	0.0072	0.0111	0.648649
ENSG00000050405	LIMA1	0.0144	0.0222	0.648649
ENSG00000138152	BTBD16	0.0107	0.0165	0.648485
ENSG00000108702	CCL1	0.0094	0.0145	0.648276
ENSG00000126562	WNK4	0.0199	0.0307	0.648208
ENSG00000158352	SHROOM4	0.0068	0.0105	0.647619
ENSG00000100376	FAM118A	0.0248	0.0383	0.64752
ENSG00000181513	ACBD4	0.0033	0.0051	0.647059
ENSG00000163131	CTSS	0.0044	0.0068	0.647059
ENSG00000123999	INHA	0.0055	0.0085	0.647059
ENSG00000185002	RFX6	0.0022	0.0034	0.647059
ENSG00000154493	C10orf90	0.0086	0.0133	0.646617
ENSG00000084093	REST	0.0073	0.0113	0.646018
ENSG00000039319	ZFYVE16	0.0073	0.0113	0.646018
ENSG00000187510	PLEKHG7	0.0062	0.0096	0.645833
ENSG00000129518	EAPP	0.0051	0.0079	0.64557
ENSG00000101004	NINL	0.0193	0.0299	0.645485
ENSG00000087299	L2HGDH	0.0078	0.0121	0.644628
ENSG00000152582	SPEF2	0.1293	0.2007	0.644245
ENSG00000106927	AMBP	0.0373	0.0579	0.644214
ENSG00000176979	TRIM60	0.0105	0.0163	0.644172
ENSG00000104218	CSPP1	0.0038	0.0059	0.644068
ENSG00000121680	PEX16	0.038	0.059	0.644068
ENSG00000105492	SIGLEC6	0.0085	0.0132	0.643939
ENSG00000187658	C5orf52	0.0056	0.0087	0.643678
ENSG00000138400	MDH1B	0.0074	0.0115	0.643478
ENSG00000169814	BTD	0.0247	0.0384	0.643229
ENSG00000137413	TAF8	0.0914	0.1421	0.643209
ENSG00000187098	MITF	0.0427	0.0664	0.643072
ENSG00000164746	C7orf57	0.0398	0.0619	0.642973
ENSG00000196465	MYL6B	0.0279	0.0434	0.642857
ENSG00000165409	TSHR	0.0054	0.0084	0.642857
ENSG00000205669	ACOT6	0.0133	0.0207	0.642512
ENSG00000188039	NWD1	0.0185	0.0288	0.642361
ENSG00000166454	ATMIN	0.0079	0.0123	0.642276
ENSG00000197893	NRAP	0.0052	0.0081	0.641975
ENSG00000160201	U2AF1	0.0681	0.1061	0.641847
ENSG00000155858	LSM11	0.0043	0.0067	0.641791
ENSG00000162437	RAVER2	0.0043	0.0067	0.641791
ENSG00000125780	TGM3	0.0086	0.0134	0.641791
ENSG00000128536	CDHR3	0.0197	0.0307	0.641694
ENSG00000065978	YBX1	0.0383	0.0597	0.641541
ENSG00000166415	WDR72	0.0093	0.0145	0.641379
ENSG00000102100	SLC35A2	0.0284	0.0443	0.641084
ENSG00000074319	TSG101	0.0643	0.1003	0.641077
ENSG00000010539	ZNF200	0.005	0.0078	0.641026
ENSG00000186795	KCNK18	0.0132	0.0206	0.640777
ENSG00000120370	GORAB	0.0073	0.0114	0.640351
ENSG00000113889	KNG1	0.0073	0.0114	0.640351
ENSG00000204315	FKBPL	0.0016	0.0025	0.64
ENSG00000112144	ICK	0.0032	0.005	0.64
ENSG00000132510	KDM6B	0.0064	0.01	0.64
ENSG00000121879	PIK3CA	0.0128	0.02	0.64
ENSG00000108509	CAMTA2	0.0247	0.0386	0.639896
ENSG00000163156	SCNM1	0.0039	0.0061	0.639344
ENSG00000115607	IL18RAP	0.0092	0.0144	0.638889
ENSG00000039600	SOX30	0.0053	0.0083	0.638554
ENSG00000138439	FAM117B	0.069	0.1081	0.638298
ENSG00000111727	HCFC2	0.003	0.0047	0.638298
ENSG00000123552	USP45	0.0044	0.0069	0.637681
ENSG00000154143	PANX3	0.0051	0.008	0.6375
ENSG00000179636	TPPP2	0.023	0.0361	0.637119
ENSG00000118640	VAMP8	0.3369	0.5288	0.637103
ENSG00000167208	SNX20	0.0107	0.0168	0.636905
ENSG00000134262	AP4B1	0.0056	0.0088	0.636364
ENSG00000175203	DCTN2	0.0014	0.0022	0.636364
ENSG00000176182	MYPOP	0.0049	0.0077	0.636364
ENSG00000173193	PARP14	0.0056	0.0088	0.636364
ENSG00000138073	PREB	0.0021	0.0033	0.636364
ENSG00000154133	ROBO4	0.0063	0.0099	0.636364
ENSG00000170633	RNF34	0.0234	0.0368	0.63587
ENSG00000145703	IQGAP2	0.0237	0.0373	0.635389
ENSG00000134256	CD101	0.0094	0.0148	0.635135
ENSG00000237441	RGL2	0.0033	0.0052	0.634615
ENSG00000119977	TCTN3	0.0033	0.0052	0.634615
ENSG00000145982	FARS2	0.0347	0.0547	0.634369
ENSG00000118972	FGF23	0.0085	0.0134	0.634328
ENSG00000105227	PRX	0.0961	0.1515	0.634323
ENSG00000069206	ADAM7	0.0078	0.0123	0.634146
ENSG00000143443	C1orf56	0.0026	0.0041	0.634146
ENSG00000144021	CIAO1	0.0182	0.0287	0.634146
ENSG00000198522	GPN1	0.0052	0.0082	0.634146
ENSG00000082269	FAM135A	0.0123	0.0194	0.634021
ENSG00000061936	SFSWAP	0.0045	0.0071	0.633803
ENSG00000187238	LCE3B	0.0192	0.0303	0.633663
ENSG00000183067	IGSF5	0.0159	0.0251	0.633466
ENSG00000133835	HSD17B4	0.0368	0.0581	0.633391
ENSG00000125888	BANF2	0.0093	0.0147	0.632653
ENSG00000174306	ZHX3	0.0031	0.0049	0.632653
ENSG00000131773	KHDRBS3	0.0523	0.0827	0.632406
ENSG00000137868	STRA6	0.0067	0.0106	0.632075
ENSG00000134480	CCNH	0.0249	0.0394	0.63198
ENSG00000141644	MBD1	0.0127	0.0201	0.631841
ENSG00000154265	ABCA5	0.0036	0.0057	0.631579
ENSG00000179222	MAGED1	0.0024	0.0038	0.631579
ENSG00000163518	FCRL4	0.0113	0.0179	0.631285
ENSG00000137343	ATAT1	0.0364	0.0577	0.630849
ENSG00000149489	ROM1	0.0041	0.0065	0.630769
ENSG00000046653	GPM6B	0.0427	0.0677	0.630724
ENSG00000101190	TCFL5	0.2344	0.3718	0.630446
ENSG00000178394	HTR1A	0.0029	0.0046	0.630435
ENSG00000145491	ROPN1L	0.0087	0.0138	0.630435
ENSG00000089127	OAS1	0.0863	0.1369	0.630387
ENSG00000120254	MTHFD1L	0.0687	0.1091	0.629698
ENSG00000110768	GTF2H1	0.0437	0.0694	0.629683
ENSG00000152404	CWF19L2	0.0051	0.0081	0.62963
ENSG00000142494	SLC47A1	0.017	0.027	0.62963
ENSG00000124256	ZBP1	0.0102	0.0162	0.62963
ENSG00000108691	CCL2	0.1885	0.2994	0.629593
ENSG00000167637	ZNF283	0.0226	0.0359	0.629526
ENSG00000055044	NOP58	0.036	0.0572	0.629371
ENSG00000144649	FAM198A	0.0095	0.0151	0.629139
ENSG00000198001	IRAK4	0.0039	0.0062	0.629032
ENSG00000133597	ADCK2	0.0061	0.0097	0.628866
ENSG00000187950	OVCH1	0.0083	0.0132	0.628788
ENSG00000164073	MFSD8	0.0193	0.0307	0.628664
ENSG00000205929	C21orf62	0.0325	0.0517	0.628627
ENSG00000113946	CLDN16	0.0066	0.0105	0.628571
ENSG00000070601	FRMPD1	0.0044	0.007	0.628571
ENSG00000132530	XAF1	0.0088	0.014	0.628571
ENSG00000096395	MLN	0.0309	0.0492	0.628049
ENSG00000103415	HMOX2	0.0054	0.0086	0.627907
ENSG00000170482	SLC23A1	0.0054	0.0086	0.627907
ENSG00000104299	INTS9	0.0285	0.0454	0.627753
ENSG00000091128	LAMB4	0.0059	0.0094	0.62766
ENSG00000162006	MSLNL	0.0839	0.1337	0.627524
ENSG00000130414	NDUFA10	0.0438	0.0698	0.627507
ENSG00000143199	ADCY10	0.0064	0.0102	0.627451
ENSG00000138115	CYP2C8	0.0096	0.0153	0.627451
ENSG00000165801	ARHGEF40	0.0069	0.011	0.627273
ENSG00000183742	MACC1	0.0052	0.0083	0.626506
ENSG00000138744	NAAA	0.0243	0.0388	0.626289
ENSG00000183625	CCR3	0.0062	0.0099	0.626263
ENSG00000239521	GATS	0.1668	0.2664	0.626126
ENSG00000071994	PDCD2	0.0298	0.0476	0.62605
ENSG00000144026	ZNF514	0.0107	0.0171	0.625731
ENSG00000148386	LCN9	0.0259	0.0414	0.625604
ENSG00000135506	OS9	0.0167	0.0267	0.625468
ENSG00000172728	FUT10	0.0237	0.0379	0.62533
ENSG00000145194	ECE2	0.003	0.0048	0.625
ENSG00000049540	ELN	0.0075	0.012	0.625
ENSG00000188738	FSIP2	0.006	0.0096	0.625
ENSG00000085760	MTIF2	0.004	0.0064	0.625
ENSG00000180008	SOCS4	0.002	0.0032	0.625
ENSG00000140262	TCF12	0.0025	0.004	0.625
ENSG00000117586	TNFSF4	0.003	0.0048	0.625
ENSG00000160908	ZNF394	0.0138	0.0221	0.624434
ENSG00000182077	PTCHD3	0.0093	0.0149	0.624161
ENSG00000198721	ECI2	0.0088	0.0141	0.624113
ENSG00000168491	CCDC110	0.0292	0.0468	0.623932
ENSG00000135930	EIF4E2	0.0111	0.0178	0.623596
ENSG00000129007	CALML4	0.0101	0.0162	0.623457
ENSG00000164756	SLC30A8	0.0048	0.0077	0.623377
ENSG00000154262	ABCA6	0.0043	0.0069	0.623188
ENSG00000171657	GPR82	0.0043	0.0069	0.623188
ENSG00000085871	MGST2	0.0038	0.0061	0.622951
ENSG00000095794	CREM	0.0693	0.1113	0.622642
ENSG00000187555	USP7	0.0165	0.0265	0.622642
ENSG00000204217	BMPR2	0.0199	0.032	0.621875
ENSG00000088205	DDX18	0.0074	0.0119	0.621849
ENSG00000163632	C3orf49	0.0259	0.0417	0.621103
ENSG00000153044	CENPH	0.0059	0.0095	0.621053
ENSG00000147166	ITGB1BP2	0.0562	0.0905	0.620994
ENSG00000183060	LYSMD4	0.0147	0.0237	0.620253
ENSG00000061918	GUCY1B3	0.0124	0.02	0.62
ENSG00000219607	PPP1R3G	0.0093	0.015	0.62
ENSG00000137760	ALKBH8	0.0075	0.0121	0.619835
ENSG00000102891	MT4	0.0145	0.0234	0.619658
ENSG00000164930	FZD6	0.0101	0.0163	0.619632
ENSG00000089335	ZNF302	0.0171	0.0276	0.619565
ENSG00000183644	C11orf88	0.0083	0.0134	0.619403
ENSG00000110660	SLC35F2	0.0039	0.0063	0.619048
ENSG00000093134	VNN3	0.108	0.1745	0.618911
ENSG00000129675	ARHGEF6	0.0112	0.0181	0.618785
ENSG00000115648	MLPH	0.012	0.0194	0.618557
ENSG00000118900	UBN1	0.0222	0.0359	0.618384
ENSG00000133794	ARNTL	0.0149	0.0241	0.618257
ENSG00000119632	IFI27L2	0.0089	0.0144	0.618056
ENSG00000196233	LCOR	0.0042	0.0068	0.617647
ENSG00000205846	CLEC6A	0.0058	0.0094	0.617021
ENSG00000176774	MAGEB18	0.0058	0.0094	0.617021
ENSG00000116141	MARK1	0.0029	0.0047	0.617021
ENSG00000080031	PTPRH	0.0203	0.0329	0.617021
ENSG00000213614	HEXA	0.0201	0.0326	0.616564
ENSG00000136908	DPM2	0.1624	0.2634	0.616553
ENSG00000124523	SIRT5	0.0082	0.0133	0.616541
ENSG00000127564	PKMYT1	0.0503	0.0816	0.616422
ENSG00000070371	CLTCL1	0.0416	0.0675	0.616296
ENSG00000163576	EFHB	0.0069	0.0112	0.616071
ENSG00000162408	NOL9	0.0069	0.0112	0.616071
ENSG00000091482	SMPX	0.12	0.1948	0.616016
ENSG00000197548	ATG7	0.0091	0.0148	0.614865
ENSG00000171763	SPATA5L1	0.0075	0.0122	0.614754
ENSG00000152944	MED21	0.1811	0.2947	0.614523
ENSG00000172554	SNTG2	0.007	0.0114	0.614035
ENSG00000182134	TDRKH	0.0232	0.0378	0.613757
ENSG00000003400	CASP10	0.0506	0.0825	0.613333
ENSG00000105668	UPK1A	0.0065	0.0106	0.613208
ENSG00000165169	DYNLT3	0.0589	0.0961	0.612903
ENSG00000169495	HTRA4	0.003	0.0049	0.612245
ENSG00000147246	HTR2C	0.0071	0.0116	0.612069
ENSG00000179869	ABCA13	0.0082	0.0134	0.61194
ENSG00000141298	SSH2	0.0041	0.0067	0.61194
ENSG00000115484	CCT4	0.0956	0.1563	0.611644
ENSG00000137100	DCTN3	0.0918	0.1501	0.611592
ENSG00000198965	OR10R2	0.0203	0.0332	0.611446
ENSG00000142731	PLK4	0.0022	0.0036	0.611111
ENSG00000138175	ARL3	0.0553	0.0905	0.61105
ENSG00000222011	FAM185A	0.0223	0.0365	0.610959
ENSG00000152583	SPARCL1	0.008	0.0131	0.610687
ENSG00000140506	LMAN1L	0.0149	0.0244	0.610656
ENSG00000085840	ORC1	0.0069	0.0113	0.610619
ENSG00000105219	CNTD2	0.0122	0.02	0.61
ENSG00000108384	RAD51C	0.0061	0.01	0.61
ENSG00000170777	TPD52L3	0.0186	0.0305	0.609836
ENSG00000180938	ZNF572	0.0064	0.0105	0.609524
ENSG00000009790	TRAF3IP3	0.0078	0.0128	0.609375
ENSG00000186976	EFCAB6	0.0067	0.011	0.609091
ENSG00000160818	GPATCH4	0.0324	0.0532	0.609023
ENSG00000203965	EFCAB7	0.0042	0.0069	0.608696
ENSG00000087111	PIGS	0.0042	0.0069	0.608696
ENSG00000183570	PCBP3	0.1251	0.2056	0.608463
ENSG00000131351	HAUS8	0.0132	0.0217	0.608295
ENSG00000214575	CPEB1	0.0045	0.0074	0.608108
ENSG00000203963	C1orf141	0.0079	0.013	0.607692
ENSG00000117091	CD48	0.0079	0.013	0.607692
ENSG00000130287	NCAN	0.0065	0.0107	0.607477
ENSG00000071539	TRIP13	0.1235	0.2033	0.607477
ENSG00000168234	TTC39C	0.0184	0.0303	0.607261
ENSG00000039537	C6	0.0051	0.0084	0.607143
ENSG00000185753	CXorf38	0.0017	0.0028	0.607143
ENSG00000132677	RHBG	0.0051	0.0084	0.607143
ENSG00000113758	DBN1	0.0326	0.0537	0.607076
ENSG00000135842	FAM129A	0.0054	0.0089	0.606742
ENSG00000095777	MYO3A	0.0054	0.0089	0.606742
ENSG00000135577	NMBR	0.0074	0.0122	0.606557
ENSG00000104435	STMN2	0.0411	0.0678	0.606195
ENSG00000010219	DYRK4	0.01	0.0165	0.606061
ENSG00000120686	UFM1	0.0086	0.0142	0.605634
ENSG00000172742	OR4D9	0.0109	0.018	0.605556
ENSG00000139880	CDH24	0.0089	0.0147	0.605442
ENSG00000170786	SDR16C5	0.0681	0.1125	0.605333
ENSG00000175193	PARL	0.0023	0.0038	0.605263
ENSG00000130234	ACE2	0.0049	0.0081	0.604938
ENSG00000104312	RIPK2	0.0026	0.0043	0.604651
ENSG00000173597	SULT1B1	0.0078	0.0129	0.604651
ENSG00000159882	ZNF230	0.0052	0.0086	0.604651
ENSG00000102178	UBL4A	0.089	0.1472	0.60462
ENSG00000067955	CBFB	0.063	0.1042	0.604607
ENSG00000188993	LRRC66	0.0055	0.0091	0.604396
ENSG00000088053	GP6	0.0261	0.0432	0.604167
ENSG00000121211	MND1	0.0029	0.0048	0.604167
ENSG00000185247	MAGEA11	0.0064	0.0106	0.603774
ENSG00000124216	SNAI1	0.0067	0.0111	0.603604
ENSG00000144061	NPHP1	0.0312	0.0517	0.603482
ENSG00000143412	ANXA9	0.0563	0.0933	0.60343
ENSG00000138798	EGF	0.0073	0.0121	0.603306
ENSG00000188517	COL25A1	0.0038	0.0063	0.603175
ENSG00000138161	CUZD1	0.0038	0.0063	0.603175
ENSG00000066455	GOLGA5	0.0532	0.0882	0.603175
ENSG00000204909	SPINK9	0.1874	0.3108	0.60296
ENSG00000186204	CYP4F12	0.0164	0.0272	0.602941
ENSG00000163738	MTHFD2L	0.0041	0.0068	0.602941
ENSG00000214193	SH3D21	0.0208	0.0345	0.602899
ENSG00000188312	CENPP	0.0501	0.0831	0.602888
ENSG00000130368	MAS1	0.0044	0.0073	0.60274
ENSG00000164403	SHROOM1	0.0135	0.0224	0.602679
ENSG00000173041	ZNF680	0.005	0.0083	0.60241
ENSG00000053501	USE1	0.3279	0.5457	0.60088
ENSG00000108100	CCNY	0.1031	0.1716	0.600816
ENSG00000005961	ITGA2B	0.0347	0.0578	0.600346
ENSG00000104081	BMF	0.003	0.005	0.6
ENSG00000163145	C1QTNF7	0.0078	0.013	0.6
ENSG00000172031	EPHX4	0.0015	0.0025	0.6
ENSG00000179528	LBX2	0.0072	0.012	0.6
ENSG00000172264	MACROD2	0.0075	0.0125	0.6
ENSG00000249437	NAIP	0.0066	0.011	0.6
ENSG00000122126	OCRL	0.0006	0.001	0.6
ENSG00000137713	PPP2R1B	0.0021	0.0035	0.6
ENSG00000049883	PTCD2	0.0042	0.007	0.6
ENSG00000170145	SIK2	0.0006	0.001	0.6
ENSG00000169908	TM4SF1	0.0126	0.021	0.6
ENSG00000183891	TTC32	0.0036	0.006	0.6
ENSG00000157741	UBN2	0.0054	0.009	0.6
ENSG00000105176	URI1	0.0207	0.0345	0.6
ENSG00000124203	ZNF831	0.0057	0.0095	0.6
ENSG00000144895	EIF2A	0.0133	0.0222	0.599099
ENSG00000092470	WDR76	0.0201	0.0336	0.598214
ENSG00000240344	PPIL3	0.1034	0.1729	0.598034
ENSG00000134198	TSPAN2	0.0705	0.118	0.597458
ENSG00000148215	OR5C1	0.0083	0.0139	0.597122
ENSG00000126246	IGFLR1	0.004	0.0067	0.597015
ENSG00000131634	TMEM204	0.123	0.2061	0.596798
ENSG00000134508	CABLES1	0.0037	0.0062	0.596774
ENSG00000121797	CCRL2	0.0102	0.0171	0.596491
ENSG00000163528	CHCHD4	0.0034	0.0057	0.596491
ENSG00000128928	IVD	0.0034	0.0057	0.596491
ENSG00000175606	TMEM70	0.0102	0.0171	0.596491
ENSG00000169214	OR6F1	0.0093	0.0156	0.596154
ENSG00000141568	FOXK2	0.0712	0.1195	0.595816
ENSG00000107443	CCNJ	0.0028	0.0047	0.595745
ENSG00000099622	CIRBP	0.0392	0.0658	0.595745
ENSG00000109182	CWH43	0.0028	0.0047	0.595745
ENSG00000148248	SURF4	0.028	0.047	0.595745
ENSG00000103534	TMC5	0.0084	0.0141	0.595745
ENSG00000165868	HSPA12A	0.0333	0.0559	0.595707
ENSG00000198028	ZNF560	0.0153	0.0257	0.595331
ENSG00000114646	CSPG5	0.0025	0.0042	0.595238
ENSG00000176973	FAM89B	0.2879	0.4837	0.595204
ENSG00000175189	INHBC	0.0072	0.0121	0.595041
ENSG00000205832	C16orf96	0.0226	0.038	0.594737
ENSG00000256980	KHDC1L	0.0113	0.019	0.594737
ENSG00000149634	SPATA25	0.0135	0.0227	0.594714
ENSG00000092330	TINF2	0.006	0.0101	0.594059
ENSG00000069399	BCL3	0.0019	0.0032	0.59375
ENSG00000179889	PDXDC1	0.0292	0.0492	0.593496
ENSG00000167642	SPINT2	0.0035	0.0059	0.59322
ENSG00000273540	AGBL1	0.0096	0.0162	0.592593
ENSG00000165188	RNF183	0.0093	0.0157	0.592357
ENSG00000086589	RBM22	0.0231	0.039	0.592308
ENSG00000145354	CISD2	0.1821	0.3075	0.592195
ENSG00000155621	C9orf85	0.2558	0.4322	0.591856
ENSG00000156411	C14orf2	0.2011	0.3399	0.591645
ENSG00000090512	FETUB	0.0165	0.0279	0.591398
ENSG00000149809	TM7SF2	0.0055	0.0093	0.591398
ENSG00000196932	TMEM26	0.099	0.1675	0.591045
ENSG00000188647	PTAR1	0.0013	0.0022	0.590909
ENSG00000112855	HARS2	0.0196	0.0332	0.590361
ENSG00000166579	NDEL1	0.0255	0.0432	0.590278
ENSG00000173421	CCDC36	0.0072	0.0122	0.590164
ENSG00000120694	HSPH1	0.0226	0.0383	0.590078
ENSG00000145321	GC	0.038	0.0644	0.590062
ENSG00000135220	UGT2A3	0.0082	0.0139	0.589928
ENSG00000082438	COBLL1	0.0046	0.0078	0.589744
ENSG00000133731	IMPA1	0.1013	0.1719	0.589296
ENSG00000172375	C2CD2L	0.0195	0.0331	0.589124
ENSG00000204007	GLT6D1	0.0377	0.064	0.589063
ENSG00000131849	ZNF132	0.0063	0.0107	0.588785
ENSG00000173442	EHBP1L1	0.0073	0.0124	0.58871
ENSG00000188676	IDO2	0.01	0.017	0.588235
ENSG00000148344	PTGES	0.008	0.0136	0.588235
ENSG00000172273	HINFP	0.0097	0.0165	0.587879
ENSG00000100714	MTHFD1	0.0131	0.0223	0.587444
ENSG00000147475	ERLIN2	0.0586	0.0998	0.587174
ENSG00000101365	IDH3B	0.0331	0.0564	0.586879
ENSG00000122512	PMS2	0.0383	0.0653	0.586524
ENSG00000141446	ESCO1	0.0034	0.0058	0.586207
ENSG00000048392	RRM2B	0.0221	0.0377	0.586207
ENSG00000170502	NUDT9	0.0075	0.0128	0.585938
ENSG00000143303	RRNAD1	0.0041	0.007	0.585714
ENSG00000115183	TANC1	0.0041	0.007	0.585714
ENSG00000172379	ARNT2	0.0887	0.1515	0.585479
ENSG00000140263	SORD	0.0079	0.0135	0.585185
ENSG00000135407	AVIL	0.0055	0.0094	0.585106
ENSG00000115204	MPV17	0.0031	0.0053	0.584906
ENSG00000143552	NUP210L	0.0031	0.0053	0.584906
ENSG00000104731	KLHDC4	0.0529	0.0905	0.58453
ENSG00000063127	SLC6A16	0.0073	0.0125	0.584
ENSG00000169515	CCDC8	0.016	0.0274	0.583942
ENSG00000143420	ENSA	0.0272	0.0466	0.583691
ENSG00000070495	JMJD6	0.0279	0.0478	0.583682
ENSG00000198089	SFI1	0.029	0.0497	0.583501
ENSG00000116748	AMPD1	0.0021	0.0036	0.583333
ENSG00000204209	DAXX	0.0007	0.0012	0.583333
ENSG00000161381	PLXDC1	0.0035	0.006	0.583333
ENSG00000005249	PRKAR2B	0.0021	0.0036	0.583333
ENSG00000155380	SLC16A1	0.0028	0.0048	0.583333
ENSG00000167978	SRRM2	0.0144	0.0247	0.582996
ENSG00000156282	CLDN17	0.0088	0.0151	0.582781
ENSG00000175455	CCDC14	0.0081	0.0139	0.582734
ENSG00000132854	KANK4	0.0081	0.0139	0.582734
ENSG00000171940	ZNF217	0.0194	0.0333	0.582583
ENSG00000101958	GLRA2	0.0849	0.1458	0.582305
ENSG00000164304	CAGE1	0.0046	0.0079	0.582278
ENSG00000171016	PYGO1	0.0253	0.0435	0.581609
ENSG00000143702	CEP170	0.0196	0.0337	0.581602
ENSG00000171681	ATF7IP	0.0025	0.0043	0.581395
ENSG00000109103	UNC119	0.005	0.0086	0.581395
ENSG00000163703	CRELD1	0.1194	0.2054	0.581305
ENSG00000164400	CSF2	0.0061	0.0105	0.580952
ENSG00000056291	NPFFR2	0.0061	0.0105	0.580952
ENSG00000081051	AFP	0.0187	0.0322	0.580745
ENSG00000174939	ASPHD1	0.0036	0.0062	0.580645
ENSG00000150764	DIXDC1	0.0036	0.0062	0.580645
ENSG00000149243	KLHL35	0.0036	0.0062	0.580645
ENSG00000132026	RTBDN	0.0054	0.0093	0.580645
ENSG00000141562	NARF	0.1168	0.2012	0.580517
ENSG00000113600	C9	0.0047	0.0081	0.580247
ENSG00000186714	CCDC73	0.0047	0.0081	0.580247
ENSG00000197273	GUCA2A	0.0076	0.0131	0.580153
ENSG00000171195	MUC7	0.0087	0.015	0.58
ENSG00000147642	SYBU	0.0029	0.005	0.58
ENSG00000143458	GABPB2	0.0214	0.0369	0.579946
ENSG00000133110	POSTN	0.0214	0.0369	0.579946
ENSG00000164244	PRRC1	0.0214	0.0369	0.579946
ENSG00000120451	SNX19	0.0073	0.0126	0.579365
ENSG00000105698	USF2	0.0599	0.1034	0.579304
[truncated: 10,867 more rows]

## Sheet: Table S6
Table S6. GO category enrichments for positively selected promoters
GO category	p-value	genes
anion transport	0.017	RHAG, AQP1, BEST1, CCK, CRY2, GLRA1, MAP2K6, SEPT2, SLC17A6, SLC26A7, SLC5A12, XPR1
cell part morphogenesis	0.018	DSCAML1, EVL, FBF1, TROVE2, ANAPC2, CREB1, CCK, COL4A3BP, FAM161A, FEZ2, ILK, NTF3, NOLC1, PANK2, RNF6, SEPT2, UNC5B
sensory perception of light stimulus	0.019	NDP, POU6F2, BEST1, C2orf71, CNGA1, FAM161A, GLRA1, SLC45A2
visual perception	0.019	NDP, POU6F2, BEST1, C2orf71, CNGA1, FAM161A, GLRA1, SLC45A2
bicarbonate transport	0.02	RHAG, AQP1, BEST1, SLC26A7
system process	0.028	AKAP9, NDP, POU6F2, ADCY5, ALDH1A3, AQP1, ASPH, BEST1, BVES, CREB1, CCK, C2orf71, COL4A3BP, CRY2, CNGA1, FAM161A, FGA, GLRA1, IGDCC3, MAP2K6, MYH3, NPNT, PDE2A, SRRM4, SLC26A7, SLC45A2, TCF15, TMIE
neuromuscular process	0.029	ADCY5, ALDH1A3, GLRA1, IGDCC3, TCF15
cell morphogenesis involved in differentiation	0.031	DSCAML1, EVL, ANAPC2, BVES, CREB1, CASP9, CCK, CLDN3, EPB41L5, FEZ2, FGA, ILK, NOLC1, RNF6, TCF15, UNC5B
cellular component morphogenesis	0.032	DSCAML1, EVL, FBF1, TROVE2, ANAPC2, BVES, CREB1, CASP9, CCK, CLDN3, COL4A3BP, EPB41L5, FAM161A, FEZ2, FGA, ILK, MYH3, NTF3, NOLC1, PANK2, RNF6, SEPT2, TCF15, UNC5B
humoral immune response	0.042	C1QC, C8B, EXO1, FGA, PAX5
RNA processing	0.043	KIN, PHRF1, UTP20, WDR55, INTS12, NAF1, NOLC1, NUDT21, PRPF38A, PRPF4B, SRSF9, SRRM4, SNRPA1, TRMT11
organic anion transport	0.044	RHAG, AQP1, BEST1, CCK, MAP2K6, SEPT2, SLC17A6, SLC26A7, SLC5A12
anion transmembrane transport	0.044	BEST1, GLRA1, SLC17A6, SLC26A7, SLC5A12, XPR1
axonogenesis	0.044	DSCAML1, EVL, ANAPC2, CREB1, CCK, FEZ2, ILK, NOLC1, RNF6, UNC5B
cell morphogenesis	0.047	DSCAML1, EVL, FBF1, TROVE2, ANAPC2, BVES, CREB1, CASP9, CCK, CLDN3, COL4A3BP, EPB41L5, FAM161A, FEZ2, FGA, ILK, NTF3, NOLC1, RNF6, SEPT2, TCF15, UNC5B

## Sheet: Table S7
Table S7. Prevalence of JASPAR transcription factor binding motifs in DHS sites.
	Shared	Human-Specific	Chimpanzee-Specific	Total
number of DHS sites with TFBSs	95933	49244	18426	163603
number of DHS sites	125411	95983	42697	264091
percentage of DHS sites with TFBSs	0.764949	0.513049	0.431553	0.619495
total # TFBSs	288885	96949	35416	421250
average # TFBSs / DHS	3.01132	1.96875	1.92207	2.57483
average size (bp) of DHS sites with TFBSs	412.29	186.59	175.54	317.69
TFBS frequency per kb	7.30389	10.5512	10.9495	8.10485
